# Supplementary material for: Structural, Biochemical, and Phylogenetic Analysis of Bacterial and Fungal Carbohydrate Esterase Family 15 Glucuronoyl Esterases in the Rumen
Source: Protein J. 2024 Aug 17;43(4):910–22. doi: 10.1007/s10930-024-10221-0 (PMC11345330; doi:10.1007/s10930-024-10221-0)
Supplement: Supplementary file 1 — Supplementary Material 1 [file 10930_2024_10221_MOESM1_ESM.xlsx]

## Sheet: Sequences
	SACCHARIS ID
U00000001 1Butyrivibrio fibrisolvens MD2001 scaffold00003|kraken:taxid|1280703_167	U00000001	1Butyrivibrio fibrisolvens MD2001 scaffold00003|kraken:taxid|1280703_16	Bacteria	MEKEEIREFYQRNMYGIWREGEKVSYEILGPDTKKADPKNPFEVIGGDLIRIKIEAADRKTEFIVHLHRPRVENTPLFSEGAPFIICMHPIQPIEYFLSHGYAVLVLEIGKIASDDTRHQGAFYDLYPYGEDESEQTGVLMAWAWGASKVLDAVYAGLNKEYSLNADASMVTGVSRWGKATAVCGAFDERFRVTIPTCSGAGGLALYNCISEGKKYDFSNIGGPEEYTYGKNEPLDCLQSEAERGWFNDNFLKYRDPQDIPIDQEYLPILAMDKVRYYFIIAAYTGEDWVNAPAMWECYKKASAVYEEKGLGDNIAVHFHKEGHAVIEEDVRLLIKYFEHMYYGAENGPDLSELKTTAFAEQ
U00000002 2Ruminococcus flavefaciens AE3010 scf7180000000009|quiver|kraken:taxid|1384066_2760	U00000002	2Ruminococcus flavefaciens AE3010 scf7180000000009|quiver|kraken:taxid|1384066_276	Bacteria	MKKHFIVGETIKRFLRIGTSLALSISTLSLLPSAPRQSSAADTIKIMPLGDSITYGMADEGGYRKYLSYFLQQKGYTNVDLVGPEGKDSASFNYNGQSVKYDDNHAGYSGYTITNLPGGWFGQLNGILETMQGGDYIKKYSPDIILLQIGTNDVSNGHLDGSEERLHKLLDYLRENMPSNGKVFLTTIPDLGNSGWGGNSNGDIAKYNELIKKVANDYSSKNVIYADIHSVIDASKDLADGVHPNAGGYEKMGKYWLEQIEGYLKASDDQQQTQPTQPATQGNSSPEFIYGDLDGDKMISSFDEVIMRKGLINGFQDNNIKKAADIDQNGKAEVADLVQLRSFIIGKIKEFTVAEKTVTEKPVFEKSYNFPAVNQLKSSKDIPDPFIFMDGSKVESTDD…
U00000003 3Prevotella sp. MA2016 scaffold00002|kraken:taxid|1408310_317	U00000003	3Prevotella sp. MA2016 scaffold00002|kraken:taxid|1408310_31	Bacteria	MKLISTIVLCCAALCAQAQQGGQLPFSYQVENTGAAFAKPPMPEASQLPVIKDLPDPLKGVNGFSDWARRRSEIAALIQHYGIGEKPAVKKEHIKAHMSGDTLIVDVTVNGQTLTLSSEIRYPKTGNAPYPLMIGSSMIALPRQLFEDRPIATMNFHEKQVNDYGQWGKHHERGEHNFDRLYPDLKDNGAYSEWAWGFSRLIDGLELLGPEVTKIDTKHIGVTGCSYAGKMALYCGAFDERVALTIAQEPGGGGAAAWRYSHLQDSVENLDKTDYHWFLESQLANFHGDSVYQLPYDQHELCALVCPRALLLLGNPDYKWLADDAMLVSAEAAKKVWERFGIADRMGWSIVGGHGHCQLPECQWPEVLAFIDKFLLGKDTKTSDIRVYSKTLIK
U00000004 4Ruminococcus flavefaciens ND2009 scaffold00003|kraken:taxid|1410672_171	U00000004	4Ruminococcus flavefaciens ND2009 scaffold00003|kraken:taxid|1410672_17	Bacteria	MKSKKITSLCLAAMVTSAVFGSSTAASLAADDEIVTLIGSSFESGEDGWSGRGAASVATSKSAAHEGSASLAVTSRTAAWNGATIPLDYSFSAGSTYGFEAYVRFDSGTDSDNFKLSLQYNDGTTTQYADIAKGVVKKGEWTKLSNDKYTIPAGASDMSFYVETEDSTIDFFVDDVKVTGAKGAAPSIPSTPTVSSSGKPQRGDMNKDGVVDCFDLITMRRIALQSEYDKDSLKLGDLNNDEKIDGSDIKELSSFVSGDDVEFQPTNIQDGPGDYPKSYDFPAVSQLKSSNDVPDPFIFMDGSKVQSEEDWWRRQAEISCMYEYYMYGKWIDGSDDETSYKISGNKMTITVKRKSTGKTASFNMVINKPASVRHEGGAPVILGMHKGIAESTATSKGYA…
U00000005 5Ruminococcus flavefaciens MA2007 scaffold00004|kraken:taxid|1410670_167	U00000005	5Ruminococcus flavefaciens MA2007 scaffold00004|kraken:taxid|1410670_16	Bacteria	MKKHFIVGETIKRFLRIGTSLALSISTLSLLPSAPRQSSAADTIKIMPLGDSITYGMADEGGYRKYLSCFLQQKGYTNVDLVGPEGKDSASFNYNGQSVKYDDNHAGYSGYTITNLPGGWFGQLNGILETMQGGDYIKKYSPDIILLQIGTNDVSNGHLDGSEERLHKLLDYLRENMPSNGKVFLTTIPDLGNSGWGGNSNGDIAKYNELIKKVANDYSSKNVIYADIHSVIDASKDLADGVHPNAGGYEKMGKYWLEQIEGYLKASDDQQQTQPNQPATQGNSSPEFIYGDLDGDKMISSFDEVIMRKGLINGFQDNNIKKAADIDQNGKAEVADLVQLRSFIIGKIKEFTVAEKTVTEKPVFEKSYNFPAVNQLKSSKDIPDPFIFMDGSKVESTDD…
U00000006 6Lachnospiraceae bacterium V9D3004 scaffold00009|kraken:taxid|1410632_40	U00000006	6Lachnospiraceae bacterium V9D3004 scaffold00009|kraken:taxid|1410632_4	Bacteria	MGKGVKLLIMQVTVCALMAGSIGSLPVNGDVAQAAKKPKLNKSSCSVNVGKTVKIKVKNGNKKAKVTWSTKKASVAKITGKNTKGNKAYAVVKGIKEGTAKITAAYKLGGKTKKMTCNVKVTDPEANNNTVTAAPAQTQNTAATPAATSGVIKTPEQNTEPTAKPTEVPTATPVPTPTPIPFANLVEVNELKEQQTIPDIFTYIDGTPVTAENWEGRAEEIRQMYQYYMYGMWRDGSGETVTYDRNDTKLKINIETSGSEEGQVQGGSASFEVEVVTPGGTAPEKGWPVIIALGSLSEQQYALDHGYAVINYDVGQVSTDSNARQGAFYTLYPYNMQDWREQTGVLMAWAWGASKVLDALNEGAGRDYGIDPEFAIVGGVSRYGKATAITGAFDRRFKI…
U00000007 7Prevotella ruminicola Ga6B6 scaffold00002|kraken:taxid|1410667_188	U00000007	7Prevotella ruminicola Ga6B6 scaffold00002|kraken:taxid|1410667_18	Bacteria	MKQLLSTIILGCVTLCAQAQQGGQLPLAYQVENTGAAFAKPAMPAANELPVIKDLPDPLKGVNGFSDWARRRSEIAALIQHYGIGEKPAVKKENIKARMSGDTLIVDVTVNGQTLTLTSEIRYPKTGKAPYPLMIGSSMIALPRQLFEDRPIATMNFHEKQVNDYGQWGKHHERGEHNFDRLYPQLKDNGAYSEWAWGFSRLIDGLELLGPEITKIDTKHIGVTGCSYAGKMALYCGAFDERVALTIAQEPGGGGAAAWRYSHLQDSVENLDKTDYHWFLESQLENFHGDSVYQLPYDQHELCALVCPRALLLLGNPDYKWLADDAMLVSAKAAKKVWERFGIADRMGWSIVGGHGHCQLPECQWPEVLAFIDKFLLDKDTKTSDIRVYSKTLIK
U00000008 8Prevotella sp. P6B1 scaffold00001|kraken:taxid|1410613_583	U00000008	8Prevotella sp. P6B1 scaffold00001|kraken:taxid|1410613_58	Bacteria	MKQLLSTIVLCCATLWAQAQTGSQLPLAYPVEHTGAAFAKPAMPEAQQLPVIKELPDPLKGVNGFNDWSRRRSEIAALIQHYGIGEKPAVKKESVKARMSGDTLIVDVTVNGETLTLRSEINYPKTGKAPYALMIGSSMISLPRQLFVDRPIATMNFHEKQVNDYGQWGKHHERGEHHFDRLYPQLKDNGAYSEWAWGFSRLIDGLEQLGPEVTKIDTKRIGVTGCSYAGKMALYCGAFDERVALTIAQEPGGGGAAAWRISHLQDSVENIDKTDYHWFLESQRENFHGDSVYQLPYDQHELCALVCPRALLLLGNPDYKWLADEAMLVSAKAAKKVWERFGIADRMGWSVVGGHGHCQLPECQWPEVLAFIDKFLLGKDANTHDIRIYSKTLIK
U00000009 9Prevotella sp. P6B4 scaffold00002|kraken:taxid|1410614_32	U00000009	9Prevotella sp. P6B4 scaffold00002|kraken:taxid|1410614_3	Bacteria	MKQLLSTIVLCCATLWAQAQTGSQLPLAYPVEHTGAAFAKPAMPEAQQLPVIKELPDPLKGVNGFNDWSRRRSEIAALIQHYGIGEKPAVKKESVKARMSGDTLIVDVTVNGETLTLRSEINYPKTGKAPYALMIGSSMISLPRQLFVDRPIATMNFHEKQVNDYGQWGKHHERGEHHFDRLYPQLKDNGAYSEWAWGFSRLIDGLEQLGPEVTKIDTKRIGVTGCSYAGKMALYCGAFDERVALTIAQEPGGGGAAAWRISHLQDSVENIDKTDYHWFLESQRENFHGDSVYQLPYDQHELCALVCPRALLLLGNPDYKWLADEAMLVSAKAAKKVWERFGIVDRMGWSVVGGHGHCQLPECQWPEVLAFIDKFLLGKDTNTHDIRIYSKTLIK
U00000010 10Clostridium aerotolerans DSM 5434 scaffold00007|kraken:taxid|1410651_18	U00000010	10Clostridium aerotolerans DSM 5434 scaffold00007|kraken:taxid|1410651_1	Bacteria	MIENKRNIPSILTCLDGTEVGDQETWLKKRRPELLNLFRQEEYGFLPDMSEVEIKIRVADSRRSDEIMQGRAIRNTVEVEAVRKGIHFSFTFVAFIPAEAKGPVPAFVTVCNRGIKDSDPARHFLSSFYPAETIISRGYACAAFRTQEVSPDYDEGFTTGFSRLFPEYVEERPDDAWGAITAWAWAASRIMDYFEMEPLIDEKRVALVGHSRGGKTALWGTAQDERFAMAVSSCAGNSGDALSRGAKGEKIGDIVKRFPYWFCKNYQKYIDKEETLPFDQHMLLGLIAPRLIYTSAKTFDSWADPEGQFESCIQASLVYELFGKKGIGQKKRPLPEQPVHEGNIGHHYKTGNHDMDEYDWNCYMDFADLHM
U00000011 11Prevotella sp. RM4 scaffold00002|kraken:taxid|1200547_235	U00000011	11Prevotella sp. RM4 scaffold00002|kraken:taxid|1200547_23	Bacteria	MRLISTIVLCCAALCAQAQQGGQLPLRYQVENTGAAFAKPAMPEASQLPVIKDLPDPLKGMNGFSDWARRRSEIAALIQHYGIGEKPAVKKENIKARMSGDTLIVDVTVNGQTLTLTSEIRYPKTGKAPYPLMIGSSMIALPRQLFEDRPIATMNFHEKQVNDYGQWGKHHERGEHNFDRLYPDLKDNGAYSEWAWGFSRLIDGLELLGPEITKIDTKHIGVTGCSYAGKMALYCGAFDERVALTIAQEPGGGGAAAWRYSHLQDSVENLDKTDYHWFLESQLTNFHGDSVYQLPYDQHELCALVCPRALLLLGNPDYKWLADDAMLVSAKAAKKVWERFGIADRMGWSIVGGHGHCQLPECQWPEVLAFIDKFLLGKDTKTSDIRVYSKTLIK
U00000012 12Lachnospiraceae bacterium AC2028 scaffold00006|kraken:taxid|1408321_82	U00000012	12Lachnospiraceae bacterium AC2028 scaffold00006|kraken:taxid|1408321_8	Bacteria	MEKEKLREFYQSSIYGKWRTGEDISYELLGPDPDTGVKPEGPAGFLKVTGGDLVRITVSKNGRKASFVIHAYLPGEKRVSRSGLIPFIICMHPIPAADLALKKGYALLVMSSLEIASDDTAHKGAFYDLYPYLDDMDEQTGVLMAWAWGASKILDAVYAGLGTDLNLDPGLSLVTGVSRWGKATAVCGAFDERFKMTIPACSGAGGLALFDVVSEGKTYDFSSVGGPSDYTYGKNEPLDCLQSDAERGWFNDRFLEYGKPEDIPVGQYMLPVLGVSDKRYYFIIAACMGEDWVNAPAMWECYREADKLLKAEDLDSHLLVHFHKEGHAVIDEDMELITDLFDHIAFGKPLHVPFESLKTTVFE
U00000013 13Bacteroides sp. Ga6A2 scaffold00003|kraken:taxid|1410608_29	U00000013	13Bacteroides sp. Ga6A2 scaffold00003|kraken:taxid|1410608_2	Bacteria	MLFRNLFATTLLLSIALSVSAQRKKPHVPAPSGDTCFEIKKAMPLFYQELKNDLKYPLAWRNAKKGTKFKAWHNAAYAELMKNLQPETPTVAFGSRPYGQPINVEAKSSATDANARFSYSIAKLEFSISKYSRAKSYLFVPNGEGPFPTVVLFHDHGASFDIGKEKMCDPSYLSLPQKTDSVARDWCHRCYDDQYVANFLAEHGYVVFVTDALMWGDRRAECGTDYDVQQALSANLLQMGTSLGATIAWDDIHTIDFVSTLPQVDKSRIAVMGFSMGSFRAWMSAAANPKVAACVAVCWMNTTDQLMTLENNQNKGGSAYCMLIPGLVRKMDYADVASLIAPRPVLFMNGANDKLFPVNGVTRAYQIMDDAWTAAGAKNNFESFISNGPHFFSKEMQQK…
U00000014 14Bacteroides sp. Ga6A2 scaffold00005|kraken:taxid|1410608_127	U00000014	14Bacteroides sp. Ga6A2 scaffold00005|kraken:taxid|1410608_12	Bacteria	MEKSLVLLTGALLFSSLASAQSTLPLVFGKENTGKAIKKPSTAPAQLSYNNEALPDPFIYQDGTYNADYKGWERHRNETARMVQDYEIGPIPSFKKVTATYNAAETTINIKVDTKVGSLEFSSKIIIPEGNGPFPVIIGMNMPSGSIRPEFVKGCILVPFKHDQIIKSSHQAVRDSAAAFYKLFPNYKNTSGNYSGWTWGISRLIDALYQVKDQINADVNHIAVTGCSYAGKMAMFAGAFDERIALTIIQESGGGGINSWRASDYHTATTNVNVERVENTNYSWFAPSFKDKFNGKLNTLPYDHHQIISMIAPRAVLVLGNSDYPWLCDYSGYVSTAAASKVWDKFGISDRFGYVFEGGHPHCMACDSENDAVKRFVEKFLFNKPSDTNIRKADEFKDT…
U00000017 17Prevotella sp. FD3004 scaffold00001|kraken:taxid|1408309_709	U00000017	17Prevotella sp. FD3004 scaffold00001|kraken:taxid|1408309_70	Bacteria	MKRSHLLSLFLIGCSLSASAQLSKPQVDLPDPLLMNDGTTRVENLADWTIRRQQISEMIQHFGIGQKPEVSPEAIKARMVGDTLIVDVTVGTETLTLSSCIRYPNVGQPPYALMIGTSMLSLPKQLFDNRPIAVMNYNEAQVNDYTQGRWRPRHERGEHNFDRLYPHLKDNGAYSEWAWGFSRLIDGLEQLGPEVTKIDVKRIGVSGCSYAGKMALFCGAFDDRVALTIAQEPGGGGAASWRYNCGVDSVENLDRTDYHWFLESMREQFHGDSVYLMPYDHHELCAMVCPRALLMLGNTDYRWLADEAAYVSLNAARKVWEKLGITDRIGYSINGGHGHCQLPESQFPEVEAFLDKFLLGKSDIDTNNILIAPDHFKKTIDLNKWIKF
U00000018 18Ruminococcus flavefaciens YRD2003 scaffold00009|kraken:taxid|1265_25	U00000018	18Ruminococcus flavefaciens YRD2003 scaffold00009|kraken:taxid|1265_2	Bacteria	MKKHFIVGETIKRFLRIGTSLALSISTLSLLPPAPRQSSAADTIKIMPLGDSITYGMADEGGYRKYLSCFLQQKGYTNVDLVGPEGKDSASFNYNGQSVKYDDNHAGYSGYTITNLPGGWFGQLNGILETMQGGDYIKKYSPDIILLQIGTNDVSNGHLDGSEERLHKLLDYLRENMPSDGKIFLTTIPDLGNSGWGGNSNGDIAKYNELIKKVANDYSSKNVIYADIHSVIDASKDLADGVHPNAGGYEKMGKYWLEQIEGYLKASDDQQQTQPAQPATQGNSSPEFIYGDLNGDKMISSFDEVIMRKGLINGFQDNNIKKAADIDQNGKAEVADLVQLRSFIIGKIKEFTVAEKTVTEKPVFEKSYNFPAVNQLKSSKDIPDPFIFMDGSKVESTDD…
U00000019 19Ruminococcus flavefaciens YRD2003 scaffold00003|kraken:taxid|1265_10	U00000019	19Ruminococcus flavefaciens YRD2003 scaffold00003|kraken:taxid|1265_1	Bacteria	MKSKNLSSLCLAALVSSAVLCGSTAALAADDEIVTLIGSSFESGEDGWSGRGAASVAVSKSVAHEGSASLKVTSRTASWNGATIPLDYSFSAGSTYGFEAYVRYDTGTDTDSFKLSLQYNDGTTTQYMDIAKGDVKKGEWTKLSNDKFTIPAGASDMSFYVETEKSTIDFFFDDVKVTGVKGAAPSIPSTPTVTTTGKPQRGDLNKDGVVDSLDLIPMRRLALQSEFDKDSLKLGDLNNNDKIDSEDIKTLTSFVRGEDVEFPPTTIQDGPGDYPKSYDFPAVSQLKSSNDVPDPFIFMDGSKVQSEEDWWRRQAEISCMYEYYMYGKWIDGSDDETSYKISGNKMTITVKRKSTGKTASFNMVINKPATVRHEGGAPVILGMHSMQSTPSATKRGYAV…
U00000020 20Ruminococcus flavefaciens YRD2003 scaffold00012|kraken:taxid|1265_57	U00000020	20Ruminococcus flavefaciens YRD2003 scaffold00012|kraken:taxid|1265_5	Bacteria	MTKQRCSKSSKSISLKLVKIFTAITLAFSSFVTSMLPFSLSNTSAAYDKIKIMPLGDSITYGMADEGGYRKYLSYFLQQNGYSNVDLVGPEGKDSAAFNYNGKSVTYDDNHAGYSGYTIVNMQGGWMGQLNGILETMQGGDYIKKYSPDIILLQIGTNDVNNGHVTDSEEHLHTLLDYLREKMPTDGKIFLTTIPDLGNSGWGNNSSKNGDIAKYNELVKKVANEYSSKNVIFADIHSVIDGTKDLADGVHPNAGGYEKMGKYWFDTIKPYLNGTVTTTPEEPTEPTPSNTEIIRGDVNSDGVIDSLDLVRIRKAALAEKPDSDALSRGDIDGDKDIDKDDIKLLSDYILGNIKEFPTVTASSSPQKEYPKSYDFPAVNQLKSSKDVPDPFIFMDGSKV…
U00000021 21Prevotellaceae bacterium HUN156 scaffold00007|kraken:taxid|1520830_53	U00000021	21Prevotellaceae bacterium HUN156 scaffold00007|kraken:taxid|1520830_5	Bacteria	MKKITTIMVCLLTTLTMSAQKKQTVPPLVYGQENMGSKFAKPALPAPDKLPVIRELPDAMKGVKKFADWERRRHEISSQIQHYGIGEKPAVKPEQVKARMDGDTLIVDVTVNGQTLTLRSEIKYPKTGTAPYALMIGTSGIALPRQLFNDRPIATMVFHEKQVNDYGQFGKHHERGEHNFDRLYPNLKDNGAYSEWAWGLSRLLDGLQQLGPEITKIDMSHIGVTGCSYAGKMALYCGAFDERIALTIAQEPGGGGAAAWRASHESKKNVEDIDKTDYHWFLESQKENFKGDSVYRLPYDQHELCAMVCPRALLLLGNPDYEWLSDPAMLVSAKAARQVWERFGIADRMGWSIVDGHGHCQLPQSQWPEVQAFIDKFLLGRNTDTNDIRIVNVKKTL
U00000022 22Lachnospiraceae bacterium G11 scaffold00007|kraken:taxid|1200747_56	U00000022	22Lachnospiraceae bacterium G11 scaffold00007|kraken:taxid|1200747_5	Bacteria	MSFDGDIASYTNAGIALIKVPSVVSDTRTNDYAWNKRTGTFYELYPYSRNGEEALNEVSNEMASAWAASVVIDALEMIDASEDENINKATADLAVDKLAVTGFSINGKYAFVSAVFDDRIDVCIPGAAGATGPSPWRYVYRGQEYDWTGTDYTNPKVDSEQVAWGTEVMANSIRHNRVRETELFRHFLTPGHFYEFEDGAYGYGTRLPYDQNDLIATLAPRAIIIENTVNDYNDGCTSDCLGAEIAGSVYRNLGLVSSDLIKYNLRSLKTGDPHGSDTAQRDRSAEYLNYFFFGTAMSEATANYLSTDPFSLNISNNQTESPYDYYWGGYNTITGGTGGVNGRDGWYYYSFPVINPSSGQTSQGGSTPSTSSGSGESGSSASTTAAPVAVPIVTVVPNI…
U00000023 23Fibrobacter succinogenes HM2 scaffold00001|kraken:taxid|833_1179	U00000023	23Fibrobacter succinogenes HM2 scaffold00001|kraken:taxid|833_117	Bacteria	MPVAVAAFGLWACGDEAMTSAAQCTTKECLEQVGQSAGIISGGESSSSSYAENSVESSSDDGSGSQGPDSSADAQSPTSSSDVAISSGASSSSVAGPVLSSSSDALPGSSSDAVSSSSRGHQHSSSSATKPEVSSSSESTPPTPVNEFVEDHRSECQIGNIPSSVNNAKLPDPFMGLDGKRISSKADWKCRREEIGAMYEKLMFGTKPRNPEKVEGSYSGGKLTIKVTDKGKSGSFSVKISNAGTKDKPKPAMIGFGGGMMGGCGSLGNATNGLDIAQITFNPDDVAPESGGGMFFQLYNQGQGTIIAWAWGVSRIIDALEKTPEAGIDVKHLAMTGCSRWGKGTLAVGAFDERIALTIPQESGSGGASLWRVGAQVNKQKGKQFVQGLSSAGTEGKWM…
U00000024 24Bacteroides sp. AR20 scaffold00030|kraken:taxid|93975_17	U00000024	24Bacteroides sp. AR20 scaffold00030|kraken:taxid|93975_1	Bacteria	MNTLNKIIGALFFSIQFFSLNTSAESLSKDTIYRYLASKANYEETNIPDYNLPNPLIMENGTTVNTMKQWNQRRRPELLRLFETEMFGKAPKHPKEMHFKVLTEDKNALDGIATRKEIAVYLTKSDKYYFTVLMYIPNKRSGAAPLFFGLNFKGNHTISRDPGISYPTPEKQKEFRWKRLPPRGIATARWPIKMLIKNGYALATVYRGDIDPDFDDAFKNGVHPLFYKKGQHHPADDEWGTIAAWAWGMSCAMDYFETDKDINASQVAVFGHSRHGKAALWAGATDQRFAMIISNCSGCGGVALSRRVIGETVQAVNYQFPHWFCRNFRKYNDKENTLPFDQHELIALLAPRPVYIASATEDQWADPKGEFLSGIHATPVYESIFRKKGLNAQEMPPND…
U00000025 25Lachnospiraceae bacterium YSD2013 scaffold00013|kraken:taxid|1520828_9	U00000025	25Lachnospiraceae bacterium YSD2013 scaffold00013|kraken:taxid|1520828_	Bacteria	MDRQKLIKFFEENEYGKWRIGEKVSYEILDPAKTEPVTFFGQEIPGEPVKINVDGVSFTVRVIKPEEDAPHKGAHPFVICMHPIQPVDTFKKAGFGLIFMDTREIASDDYKHDGCFYKLYPYGEEKEQTGVLMAWAWGAAKVLDAVKAGLGAELGFDPELAVVTGVSRWGKATAVCGAFDHRFKMVVPTCSGAGGLALYGVKSQGKTYDLTEVDAPADYTYGENEPLSCLQSDAERGWFVDKFLQYKTEEEIPVNQEMLAALVMDPEVYYFIVCAATGEDWVNAPAMWECYNRALPYYEEAGLDRHFAIHVHKVGHAVTDEDAELIVKYFDSDIFSSRHDFLCRSQNLYMEK
U00000026 26Lachnospiraceae bacterium YSD2013 scaffold00018|kraken:taxid|1520828_1	U00000026	26Lachnospiraceae bacterium YSD2013 scaffold00018|kraken:taxid|1520828_	Bacteria	MRRNKLFKSAAAVTLALTTVLSNIAPAYAAEIGAGGYEEPAPAEDGEESTNPAGEEAEQPEETPAEAPVKEAEEPTEEAPAAPAEGEVPGTSENDTISDNDVSGEDITAEETDSFAGVIAPYGSPLVDGAVDEMWSKAKSYDLLRARNSATSSATAKLMWDDNALYVLVDVKDATLDKASGNAYEQDSVEVFLDELNDRSGAYGSDDAHYRVNFDNERSTDSGEEGRWYTKTTVTEEGYIVEGCIKWESATPDNDARFGFDAQINCAEGGSRKGELSLFATSGDGYQDTSLFGEVKLTGKSADDVTPGFPYSLYTYLEKVKAIDLSVYVNGEEAKALIAEVEAFLAAGGYTQAEIDAYYDKLVTCVNTLDDGSGYLSPLEMAEHPELPDIFTFYDGTTK…
U00000028 28Lachnospiraceae bacterium YSD2013 scaffold00027|kraken:taxid|1520828_18	U00000028	28Lachnospiraceae bacterium YSD2013 scaffold00027|kraken:taxid|1520828_1	Bacteria	MKKGWKKMGASVAGSIFMALVLAVNAFAAPELRYVKNSKMLEYKGSYDEASYPYEKLDATFTTASITVDGVLEDAYGAAPVSVIDNVKTKEGYGLEPGNQTYGELRTLWDGPVLYLGISVYDDCVLTSTETKTGAVSNPAVAGTSVTTYPYASWGGFWATYAVTESKESCDSVVMAIDLYNDRTDYELDTAGIVTIDALGQLYYYASSNIPSLGSALGDPNHPEYMNIIKGYAAAPMLDAHGEQIGYTVEVALQIEDLELNNGTEIGVDLKINDVNNVVTGYTKETVPNPDYIAPLEEDVSNNDAENEDVSDNDAKSEDVSDNDEAGEDISENDVIGEEIPIDDETTDDGQTEENAEQAEPSDDTSEPEEETTEGDSAKEDSSPSNVSEVEISIEPEEE…
U00000029 29Prevotella sp. KHP7 scaffold00001|kraken:taxid|1761885_710	U00000029	29Prevotella sp. KHP7 scaffold00001|kraken:taxid|1761885_71	Bacteria	MKRSHLLSLFLIGCSLSASAQLSKPQVDLPNPLLMNDGTTRVENLADWAIRRQQIGEMIQHFGIGQKPEVSPEAIKARMVGDTLIVDVTVGTETLTLSSCIRYPNVGQPPYALMIGTSMLSLPKQLFDNRPIAVMNYNEAQVNDYTQGRWRPRHERGEHNFDRLYPHLKDNGAYSEWAWGFSRLIDGLEQLGPEVTKIDVKRIGVSGCSYAGKMALFCGAFDDRVALTIAQEPGGGGAASWRYNCGVDSVENLDRTDYHWFLESMREQFHGDSVYLMPYDHHELCAMVCPRALLMLGNTDYRWLADEAAYVSLNAARKVWEKLGIADRIGYSINGGHGHCQLPESQFPEVEAFLDKFLLGKSDIDTNNILIAPDHFKKTINLNKWIKY
U00000030 30Prevotella sp. KHP1 scaffold00002|kraken:taxid|1761884_30	U00000030	30Prevotella sp. KHP1 scaffold00002|kraken:taxid|1761884_3	Bacteria	MRLISTIVLCCAALCAQAQQGGQLPLRYQVENTGAAFAKPAMPEASQLPVIKDLPDPLKGVNGFSDWARRRSEIAALIQHYGIGEKPAVKKENIKARMSGDTLIVDVTVNGQTLTLTSEIRYPKTGKAPYPLMIGSSMIALPRQLFEDRPIATMNFHEKQVNDYGQWGKHHERGEHNFDRLYPDLKDNGAYSEWAWGFSRLIDGLELLGPEITKIDTKHIGVTGCSYAGKMALYCGAFDERVALTIAQEPGGGGAAAWRYSHLQDSVENLDKTDYHWFLESQLTNFHGDSVYQLPYDQHELCALVCPRALLLLGNPDYKWLADDAMLVSAKAAKKVWERFGIADRMGWSIVGGHGHCQLPECQWPEVLAFIDKFLLGKDTKTSDIRVYSKTLIK
U00000031 31Prevotella sp. LC2012 scaffold00001|kraken:taxid|1761886_819	U00000031	31Prevotella sp. LC2012 scaffold00001|kraken:taxid|1761886_81	Bacteria	MLKRHLLLIIMLGCTTIGLAQLVTPQIDLPDPLLMNDGKTRVTEIKDWGVRRQQIAEMIQHYGIGQKPEVESEAVKARMAGDTLIVDVTVNGETLTLSSVIQYPTVGQPPYALMVGTSMLALPKPLFENRPIAVMNFHEKQVNDYGQWGKHHERGEHNFDRLYPELKDNGAYSEWAWGFSRLIDGLEQLGPEQTKIDTKHIGVSGCSYAGKMALFCGAFDERVALTIAQEPGGGGAASWRYSHRLDSVENLDRTDYHWFLESMLERFHGDSVYLMPYDHHELVAMVCPRALLMLGNTDYRWLADESAYVSMNAARKVWSQFGIDDRIGYSINGGHPHCQLPESQFPEVEAFIDRFLLGKNDVKTAGVLKSPFEGKIDLTPWIKY
U00000032 32Prevotella sp. LC2012 scaffold00003|kraken:taxid|1761886_275	U00000032	32Prevotella sp. LC2012 scaffold00003|kraken:taxid|1761886_27	Bacteria	MKKLPTLTLVLLTCLGASAQVLSPLSGKTRTATDIPLVYEVENTGENVHPVLPTKAEGRRIDPLPDPLEWSDGSGRATDFSDWAQRRGEIAKEIQHYEIGTKPAVASSAVTAKMDVDTLRVTVTINGEALELSATIHYPSTGEAPYPLMIGMDNISLTNTLITSRPIAYMNFSSSQVNGYSQFFDSGKREFERLYPELVGNGAYSEWAWGLSRLIDGLQQLSPEVSKIDTKHIGVTGCSYAGKMALFCGAFDERIALTIAQEPGGGGAAAWRFSRVLNKDVLDAGDSGVESLDRTDYHWFMEKLKNEYGGKDVSYLPYDHHELAAMVCPRALLMLGNPTQIWLADQSGFVSMNAAAKVWEQYGIGDRVGYSFVSDHGHCQLPETQEPEVEAYLDRFLLG…
U00000033 33Ruminococcus flavefaciens YRD2003 scaffold00002|kraken:taxid|1265_4	U00000033	33Ruminococcus flavefaciens YRD2003 scaffold00002|kraken:taxid|1265_	Bacteria	MKSIKFSSLLLAAAVTASSLGSSVVGSGLAADENEIVTLLESGFESGADGWTGRGSASAAVTKDYANSGNSSIYVTDRAAEWNGVTKSLGPSFSAGNTYSFEAHVMYREGAASENFKLTLQYSDASGVTSYDQIALESASKGEWITLANSSYTIPSGASDLQVYIEAPDSLVNFYADDIVIKGSASSKPSTPATPSTKPTVKNIRGDLNEDGVINVFDVVLMRQTIQIGSQEKSLLKQADINGDGEITAEDINYVADFSGGAIEEFPELPKPAIPEPQDYPKSYDFPSVGSLQSKSDIPDPFIFMDGSKVESQEDWYRRASELRCMYEYYMYGMYRDGSDEEVSYKISGDTMTITVKRLSTGKSASFPAKITRPNKVRHEGGAPVIVGMHTGISESTAK…
U00000034 34Clostridiales bacterium WTE2008 scaffold00007|kraken:taxid|1898207_17	U00000034	34Clostridiales bacterium WTE2008 scaffold00007|kraken:taxid|1898207_1	Bacteria	MKNRERGTEMTDPEKLTETEGLPELIRFMNGEPVRTPDDWKRRREEILSLYSEYVYGYMPDKAGESLAWALKKDPETGGILMDITVSAGNRSASFSVLAGIPAAEKPEGGYPFYIEYWPWHYQNWFTKEWVTGFSDNCKYAMERGYAAIQYDCSRVSRDDSSYTGAFYTLYPYEPENPTGQRGALLAWAWGVSKVIDALENGAGKKLGINPGLSLVGGVSRYGKSAAVAGAYDERIRVTIPSCSGAGGTAIYRTNNQGKTYDLSSLGGPEQWTNDSQNEPLSNLQGGEGYWFCGNFARVPSARAFPVDQHMLCALAAGKNRHLIMVTGITSEGWNNTEGQCLAFAASQPVWDLLGCGEQNNMIIHLDGHAILRTDMEMILDYCDEHLLHKPVKDMQDKA…
U00000035 35Bacteroidales bacterium WCE2004 scaffold00003|kraken:taxid|1945890_12	U00000035	35Bacteroidales bacterium WCE2004 scaffold00003|kraken:taxid|1945890_1	Bacteria	MKKVLLFLAGCLFCAASFAQEPVTFTAEQDHQNMLDQLGIKSIRRGFDADTKSPYAANYDESKANPFPVLPEILRTNAGKKVTTPKQWWEVRRPEIVEGFESEVYGRVPANVPGVTWTVEAEEVEFVGRMRAKAKQLRGHVDNSACPSIDVDIKMVVVTPADADGPVPVLMMFGPANMPNPVKPGGDDMAVINKALRRILESDPETAELMKKYPAWQPFEPANPFAMFMRPAQQTPGQDPPSNQQLLAAGWGYAMIDPGSIQADNGAGLTRGIIGLTNHGQPRKPDDWGALRAWAWGAARGLDYLETDPDVDAKHVGIEGVSRYGKAALVTLAFEERFALGLIGSSGKGGATLHRRIFGEGLENLSNAGEYHWMAGNYIKYCAVESKTGAWNAGMLPVD…
U00000037 37Prevotella sp. TC2-24 scaffold00004|kraken:taxid|81582_162	U00000037	37Prevotella sp. TC2-24 scaffold00004|kraken:taxid|81582_16	Bacteria	MKKLSTLTLVLLTCLGASAQVLSPLSGKTRTATDIPLVYEVENTGENVHPVLPTKAEGRRIDPLPDPLEWSDGSGRATDFSDWAQRRGEIAKEIQHYEIGTKPAVASSAVTAKMDVDTLRVTVTINGEALELSATIHYPSTGEAPYPLMIGMDNISLTNTLITSRPIAYMNFSSSQVNGYSQFFDSGKREFERLYPELVGNGAYSEWAWGLSRLIDGLQQLGPEVSKIDTKHIGVTGCSYAGKMALFCGAFDERIALTIAQEPGGGGAAAWRFSRVLNKDVLNAGDSGVESLDRTDYHWFMEKLKNEYGGKDVSYLPYDHHELAAMVCPRALLMLGNPTQIWLADQSGFVSMNAAAKVWEQYGIGDRVGYSFVSDHGHCQLPETQEPEVEAYLDRFLLG…
U00000038 38Bacteroidales bacterium WCE2008 scaffold00001|kraken:taxid|1945891_508	U00000038	38Bacteroidales bacterium WCE2008 scaffold00001|kraken:taxid|1945891_50	Bacteria	MKKMILAALLISAVACAREIPLVYDSENTGSSYAAPEMPEFAELPAIETLPDPLAWADGSGRVKKFSQWEKRRNEIFAQIQNYEIGVKPVTGKSCVSAELRHTDDPVIPEFPGFGGMMPKMPVAYDTLAVTVSVNGKSLKINCPVVYPEGDGPFPAIIGIGFGAGPGSLPAEIFSSRNIAIVGFPYTDVMAHTQVRGEQPVNELYPEYVDFGAYAAWPWGVSRVIDGLEAIGAASKIDMKHLAVSGCSFAGKMALFSGAFDERIALTIAQEPGGGGAAAWRVSETLGNVETIARTNYSWFKESMRQFSEENAVRLPIDHHELCAMVAPRALLVFGNPDYEWLADEAGYVSCYAARKVWEAFGIEDRMGWSFQDGHMHCQLPESQWPELEAFVDKFLLGK…
U00000039 39Prevotella sp. NE3005 scaffold00006|kraken:taxid|1761887_281	U00000039	39Prevotella sp. NE3005 scaffold00006|kraken:taxid|1761887_28	Bacteria	MNRSHLLSLLLLGCSLSASAQLSKPQTDLPNPLLMNDGLTLVSDLSQWTVRRQEISQMIQQYGIGQKPEVAPEAVKARMKGDTLIVDVTVHGESLTLKSCLHYPTVGQPPYALMIGTSRLSLPKALFENRPIAVMNFHEDQVNDYSQWRPHHERGEHPFDRLYPELKANGAYSEWAWGMSRLIDGLEQLGPEQTKIDVKRIGVSGCSYAGKMALFCGAFDERIALTIAQEPGGGGAASWRYNCHVDSVENLDRTDYHWFLESQLEQFHGDSVYLMPYDHHELVSMVCPRALLMLGNTDYRWLADEAAYVSMNAARKVWQQLGIADRIGYSINGGHMHCMLPESQYPEVEAFIDKFLLNKKDVDTSNILFAPESFQQIPLSDWIKY
U00000040 40Prevotella sp. TF2-5 scaffold00001|kraken:taxid|1761889_140	U00000040	40Prevotella sp. TF2-5 scaffold00001|kraken:taxid|1761889_14	Bacteria	MYRNIISFLLVVGYGLYAHSQQLPLVYDQEHTGSHYAPPEMPGYDQLSECKDLPDPLAWSNGEGKVTHFNEWAQRRSEIAAEIQHYGIGMKPAVDKENVKARMNGDTLIVDVTIHGETLTLRSTIHYPQTGKAPYALMIGTSMLSLPKPLFEKRPIATMTFHEAQVNDYSQWRPHHDRGEHPFDRLYPELKDNGAYSEWAWGLSRLIDGLQLLGEEQTKIDMRHIGVTGCSYAGKMALFCGAFDERIALTIAQEPGGGGAAAWRISHQLDSVECLEKTDYHWFLETMRTTFSGDSVYHMPYDHHELCAMICPRALLILGNPDYKWLADRSAVVSAKAARKVWQQFGIEDRMGYSIVGGHPHCMLPERQYPEVEAFIDKFLLGKKTDTNNIQITVFDQ
U00000041 41Prevotellaceae bacterium MN60 scaffold00004|kraken:taxid|1945887_56	U00000041	41Prevotellaceae bacterium MN60 scaffold00004|kraken:taxid|1945887_5	Bacteria	MKKITTILLLLLTAMCLSAQKKQTVPPLVYGQEDMGAQLAKPKLPAPDQLPIIRELPEALKGVKKFGDWERRRHEISCQIQHYGIGEKPAVKPEQVKARMNGDTLIVDVTVNGQTLTLRSEIKYPKTGTAPYALMIGTSGIALPRQLFADRPIATMVFHEKQVNDYGQFGKHHERGDHNFDRLYPNLKDNGAYSEWAWGLSRLIDGLQQLGSEVTKIDTKHIGVTGCSYAGKMALYCGAFDERVALTIAQEPGGGGAAAWRASHESKKNVEDIDKTDYHWFLESQKENFHGDSVYRLPYDQHELCAMVCPRALLLLGNPDYEWLSDPAMLVSAKAARQVWERFGIADRMGWSIVDGHGHCQLPESQWPEVQAFIDKFLLDRDTDTHDIRIVNVKKEF
U00000042 42Lachnoclostridium citroniae NLAE-zl-G70 scaffold00005|kraken:taxid|358743_151	U00000042	42Lachnoclostridium citroniae NLAE-zl-G70 scaffold00005|kraken:taxid|358743_15	Bacteria	MIQMPENKRNVPSVLTCMDGTVVRDSRRWFETRRPEILELFRDQEYGRLPDMKDVEIKIRAADSRQGPNVMEGRAVRRTVEVEAIRGENHFSFNFVVFIPVGMRQPVPAFITICNRGIRDSDPARHFLSPFYPAETIISRGYACASFRTQEVAPDYDEGFSTCFHKLFPEYRENRPLDAWGAITVWAWAASRIMDYFETDPLIDEKRVAVVGHSRGGKTALWCTAQDERFAMAVSSCAGNSGDAIARGSKGERIKDIANRFPYWFCANYQKYKDREEELPFDQHMLLALIAPRLVYTTSRTFDSWADPEGQFESCVQADPVYRLLGVPGIAEREMPLPEHPLHEGRIGHHHKTGNHDMDEYDWNCFMDFADRHMR
U00000043 43Ruminococcus flavefaciens YRD2003 scaffold00003|kraken:taxid|1265_4	U00000043	43Ruminococcus flavefaciens YRD2003 scaffold00003|kraken:taxid|1265_	Bacteria	MKKHFNFNETKVILKRFMKIGTSLVLALSTLSLFPSTPKQAVFAADTIKIMPLGDSITYGMADEGGYRKYLSYFLQQNGYSNVDLVGPEGKDSASFNYNGQKVNYDDNHAGYSGYTITNLQGGWFGQLNGILETMQGGDYIKKYSPDIILLQIGTNDVSNGHLDGSEERLHTLLDYLKEKMPSDGKIFLTTIPDLGNTGWGGNSNGDIAKYNELIKKVANDYSSKNVIYADIHSVIDASKDLADGVHPNAGGYEKMGKYWFEKIESYLKSPDISQSSETTPPTPVNNDPEFIYGDLDGDKTITSLDLLIMRKGLIGDFKDNSVKKAADIDQNGKPEIADLVQLQSFILGKIKEFTVAEKPTTEKPFFEKTYNFPSVNQLKSSKDIPDPFIFMDGSKVES…
U00000044 44Prevotella ruminicola KHT3 scaffold00001|kraken:taxid|839_127	U00000044	44Prevotella ruminicola KHT3 scaffold00001|kraken:taxid|839_12	Bacteria	MRLISTIVLCCAALCAQAQQGGQLPLRYQEENTGAAFAKPAMPEASQLPVIKDLPDPLKGVNGFSDWARRRSEIAALIQHYGIGEKPAVKKENIKARMSGDTLIVDVTVNGQTLTLTSEIRYPKTGKAPYPLMIGSSMIALPRQLFEDRPIATMNFHEKQVNDYGQWGKHHERGEHNFDRLYPDLKDNGAYSEWAWGFSRLIDGLELLGPEITKIDTKHIGVTGCSYAGKMALYCGAFDERVALTIAQEPGGGGAAAWRYSHLQDSVENLDKTDYHWFLESQLTNFHGDSVYQLPYDQHELCALVCPRALLLLGNSDYKWLADDAMLVSAKAAKKVWERFGIADRMGWSIVGGHGHCQLPECQWPEVLAFIDKFLLGKDTKTSDIRVYSKTLIK
U00000045 45Prevotella sp. BP1-148 scaffold00001|kraken:taxid|645274_61	U00000045	45Prevotella sp. BP1-148 scaffold00001|kraken:taxid|645274_6	Bacteria	MKPLKTFFAGSLMVCLSATAMAQPQVYDQENTGSRFALKKFKAPEKLPVIRELPNALEGVNSFEDWERRRNEIGSLIQHYGIGEKPAVKANQVKARMDGDTLIVDVTVGKETLTLKSQIRYPKVGQPPYALMIGTDMIALPRQLFDDRPIATTTFSSAQVNDYKQFGKHHDRGEHNFDRLYPKLKNNGAYSEWAWGMSRLIDGLQQLGPEVTKIDTRRIGVTGCSYAGKMALYCGAFDERIALTIAQEPGGGGAAAWRKSHELTLAGKNLEDIDKTDYHWFLESQKENFHGDSVYRLPYDQHELCAMVCPRALLLLGNPDYEWLADPSMKVSAEAAQKVWEKFGIADRMGCDIIGGHGHCQLPQIQYPIVQAYIDKYLLDGKPWSKGGFETKRYRNLFA…
U00000046 46Prevotella sp. BP1-145 scaffold00008|kraken:taxid|645273_64	U00000046	46Prevotella sp. BP1-145 scaffold00008|kraken:taxid|645273_6	Bacteria	MKPLKTFFAGSLMVCLSATAMAQPQVYDQENTGSRYALKKFKAPEKLPVIRELPNALEGVNSFEDWERRRNEIGSLIQHYGIGEKPAVKANQVKARMMGDTLIVDVTVGKEALTLKSQIRYPKVGQPPYALMIGTDMIALPRQLFDDRPIATTTFSSAQVNDYKQFGKHHERGEHNFDRLYPKLKNNGAYSEWAWGMSRLIDGLQQLGPEVTKIDTRRIGVTGCSYAGKMALYCGAFDERIALTIAQEPGGGGAAAWRKSHELTLAGKNLEDIDKTDYHWFLESQKENFHGDSVYRLPYDQHELCAMVCPRALLLLGNPDYEWLADPSMKISAEAAQKVWEKFGIADRMGCDIIGGHGHCQLPQIQYPIVQAYIDKYLLDGKPWSKGGFETRQYRNLFA…
U00000047 47Bacteroides xylanisolvens NLAE-zl-G339 scaffold00001|kraken:taxid|371601_248	U00000047	47Bacteroides xylanisolvens NLAE-zl-G339 scaffold00001|kraken:taxid|371601_24	Bacteria	MVLILFYIQIKMKQNKVLIVILLLLLSFLASGACAQQKAIKILAIGNSFSQDAVEQYLYELANAEGIPVIIGNMYIAGCSLERHVKNARSNDSAYAYRKISLDGKKIEKKKMALGTVLADEEWDYVSLQQASPFSGMYETYETSLPELVEYVKVRLPKKTELMLHQTWAYAANATNTGFKNYGRDQLTMYHSIVKAVDKASKLTKIKMIIPTGTAIQNARTSFVGDHMNRDGYHLDLKIGRYTAACTWFEKIFERNVVGNPYYPEGMNYDQREVAQKAAHGAVLHPDRITELTELKEPAAKVNYDESKVPAYTLPDVLTLNNGQKVVTIKEWVKKRRPELIHLFETQMYGKAPAHPKDLHFRVLTEDKNALNGLATRREVAVYLTKDEKHYMTVLIYLP…
U00000048 48Butyrivibrio fibrisolvens AR40 scaffold00002|kraken:taxid|831_54	U00000048	48Butyrivibrio fibrisolvens AR40 scaffold00002|kraken:taxid|831_5	Bacteria	MEKEEIREFYQKNMYGIWRKGEKVSYELLGPDTKKADPKNPFEVIGGDLIRIKIETGDRKTEFIVHLHRPKAENTPLFSEGAPFIICMHPIQPIEYFLSHGYAVLVLEIGKIASDDTRHQGAFYDLYPYGKDESEQTGVLMAWAWGASKVLDAVYAGLNKEYSLNADASMVTGVSRWGKATAVCGAFDERFRVTIPTCSGAGGLALYNCISEGKSYDFSSVGGPKEYTYGQNEPLDCLQSEAERGWFNDNFLKYRDPQDIPIDQEYLPILAMDKARYYFIIAAYTGEDWVNAPAMWECYKKANVTYEEKGLGDNIAVHFHKEGHAVIEEDVRLLIKYFEHMYYGAENGLDLSELKTTAFAEQ
U00000050 50Clostridiales bacterium WTE2008 scaffold00008|kraken:taxid|1898207_94	U00000050	50Clostridiales bacterium WTE2008 scaffold00008|kraken:taxid|1898207_9	Bacteria	MKSVTQLPEIGNLPDLLRFENGEAVQTPWDWKRRRTELISLYSEYVYGYMPDKAKETVEWQLREDSETGGKLLTITISAEGRSASFSVLAGLPAGTAPEDGSPFYIEYWPWHYQNWFTKEWVTGFSDNCRYAMERGYACFQYDCSQVSADNETRTGAFFTLYPYAEEDPAQQRGVLLAWAWGVSKIIDALEAGAGKELGINPELSLVGGVSRYGKSAAVAGAWDERIRVTIPSCSGAGGVAVFRTDNHGKTYDLTSLGGPAEWENESVNEPFSNLQGGEGYWFCGNFTRLLSARTLPVDQHMLCALAAGKNRHMIIVTGIVSEGWNNTEGQCLAYAASQPVWDLLDCGEQNNMIIHLDGHAILHSDMQVILDYCDACLRGIRTDSFGNLTDGMRGNLFL…
U00000051 51Prevotella sp. TC2-28 scaffold00009|kraken:taxid|1761888_40	U00000051	51Prevotella sp. TC2-28 scaffold00009|kraken:taxid|1761888_4	Bacteria	MMIREIIGLWLLAVCSLCEAQAVQPVKKDFNYFFQTAVYDENLIPEYTLPDPLCYLDGSIVTTVTEWEQKRRPELMEMLTTYMYGRVPKAANQPFPHRVEVVEHNAFGGKAVRKSIKICMTDDIDGPSFNLQLFLPNAAKGKMPVILGLSFKRNEQIENATEWPLKKLLGSGVGLATFYYQDVCPDNPNTTLAYQQGIIPYFYRKGQMYPDPDQWGSIAAWAWAASKAMDYLQTDNQVDGEKIVVMGHSRLGKVALWTGATDQRFAAVIAAQSGCCGAALSRRGIGETVESVNTILPYWFCGNFKQFSGREQFMPFDQHEVIAMIAPRLVYISSASDDRWSDPRGEFLGAEGAKPVYLLYQKDGIAYHTRAGGHTVLPYDWDQFLSWLESNIFLLKATR
U00000052 52Prevotella ruminicola KHT3 scaffold00001|kraken:taxid|839_187	U00000052	52Prevotella ruminicola KHT3 scaffold00001|kraken:taxid|839_18	Bacteria	MKQLLSTIILGCVTLCAQAQQGSQLPLAYQVENTGAAFAKPAMPAANELPVIKDLPDPLKGVNGFSDWARKRSEIAALIQHYGIGEKPAVKKENIKAHMSGDTLIVDVTVNGETLTLSSEIRYPKTGKAPYALMIGSSMIALPRQLFEDRPIATMNFHEKQVNDYGQWGKHHERGEHNFDRLYPQLKDNGAYSEWAWGFSRLIDGLELLGPEVTKIDTKRIGVTGCSYAGKMALYCGAFDERVALTIAQEPGGGGAAAWRYSHLQDSVENLDKTDYHWFLESQLTNFHGDSVYQLPYDQHELCALVCPRALLLLGNLDYKWLADDAMLVSAKAAKKVWERFGIADRMGWSIVGGHGHCQLPECQWPEVLAFIDKFLLGKDTKTSDIRVYSKTLIK
U00000053 53Prevotella ruminicola KHT3 scaffold00003|kraken:taxid|839_445	U00000053	53Prevotella ruminicola KHT3 scaffold00003|kraken:taxid|839_44	Bacteria	MKRSHLLSLFLLGCSLSASAQLSKPQVDLPNPLLMNDGTTRVENLADWAIRRQQIGEMIQHFGIGQKPEVSPEAIKARMVGDTLIVDVTVGTETLTLSSCIRYPNVGQPPYALMIGTSMLSLPKQLFDNRPIAVMNYNEAQVNDYTQGRWRPRHERGEHNFDRLYPHLKDNGAYSEWAWGFSRLIDGLEQLGPEVTKIDVKRIGVSGCSYAGKMALFCGAFDDRVALTIAQEPGGGGAASWRYNCGVDSVENLDRTDYHWFLESMREQFHGDSVYLMPYDHHELCAMVCPRALLMLGNTDYRWLADEAAYVSLNAARKVWEKFGIADRIGYSINGGHGHCQLPESQFPEVEAFLDKFLLGKSDIDTNNILIAPDHFKKTIDLNKWIKF
U00000054 54Porphyromonadaceae bacterium KH3CP3RA scaffold00001|kraken:taxid|1855396_196	U00000054	54Porphyromonadaceae bacterium KH3CP3RA scaffold00001|kraken:taxid|1855396_19	Bacteria	MITTKRIKEFTGLVVWLFASSLMYSQQNVNYDESKVPSYVLPGLLQCENGKVVSTIEQWETQRRPELLELFASQVYGCKPEGKIDVTYEILTGNPGALGGKATGKQVKFTFSNGKKKTEAILLLYIPNKPAGKVPVFVGYNFKGNHSTTSDTTVLYSPVFHLVKEPDHPDWERGNQTSRWSYDKIIDRGYAVATMCYHDIYPDKPELRDHSIVSLFPEYDPENIVADEWQAIGAWAWGSSRIIDFLETQERIDSDKIAIMGHSRQGKAALWAGAQDKRFRMVISNDSGCGGAALFRREFGETIDIINKNFPHWFCKNFHQYNNREEILPVDQHQLIALIAPRKVYVASAEEDLWADPKGEFLSAYHAGPVYLLYGLTAIDSDKMPQLHKPIMGDIGYHI…
U00000055 55Porphyromonadaceae bacterium KH3CP3RA scaffold00017|kraken:taxid|1855396_2	U00000055	55Porphyromonadaceae bacterium KH3CP3RA scaffold00017|kraken:taxid|1855396_	Bacteria	MLILYVLLIILINCSNNNPGNIEEQQYIPQPGMSVRDDRVVWTKKDDIPSPFLHDDGSVVNSPVEWEARRELIKKILEEYVYGPRPTLPIEHIETGKEYPDYFVSANAITYHAKIFYDNSRCFNIRVTRPSGNGRYPVIIRYENNEDFRFPIEKECIDNNRYVIVALNHLSVAPEEEQILENQMHESKVLMSWAYAASLTVDYLEMLDFADCSKIAVAGMSRTGKSAICAAVYDERIAIVVANSSGAAGASGFRNFGEKSTQAINIVRHQPTWVSEKLLEYIDNPDELPVDMHFARALIAPRVILTTEAYDGGGAKWAGPVSTFRIWEASDYAFELYGKTVNNLIHLRRGVHDQLKKDYERMMEVINHVFYGDSFESTSYRKNIYDYEFYRYGQY
U00000056 56Porphyromonadaceae bacterium KH3CP3RA scaffold00017|kraken:taxid|1855396_86	U00000056	56Porphyromonadaceae bacterium KH3CP3RA scaffold00017|kraken:taxid|1855396_8	Bacteria	MRKYRVIILLLLSVFIIQRSIKAQGIAKDEETWRIIAPYVSPPKEYKNKYAGYRSPLSFYDGLLVKNKGDWERRRKEIRTRWMEMMGEWPPIMEDQQFEILETVQREGFTQHKVRFYWTPNEQTEGYLLIPDTQGKRAAVISVFYEPETAAGIGGKPYRDFAYQLVKRGFVTLSIGTAETTKNKTYSIYYPDRENATIQPLSALAYAAANALEALSKVDNVDPERIGIVGHSYGGKWAMFASCLYEKFAVAVWIDPGIVFDETKGSGVNYWEPWYLGYYPPPWENTWNKTGANAKGLYPRLRREGYDLHELHALMAPRPFLVSGGSSDPIERWIPLNHTIAVNKLLGYDDRVAMTNRPEHSPDAESNEIVYSFFEWYLK
U00000057 57Lachnospiraceae bacterium NLAE-zl-G231 scaffold00009|kraken:taxid|1855376_141	U00000057	57Lachnospiraceae bacterium NLAE-zl-G231 scaffold00009|kraken:taxid|1855376_14	Bacteria	MGKEAITKELEKRHIPELLRLSDNTPVDTPQLWETRRKEIQDILQKECYGYIPESGWETEWETVSEEENAFGGKARMRTVYVRIRSGRGYVSYPFQLTVPKNIEKPPVFLYLSFFPLSSAEIVEEITDNGFAVARVSYQDIAPDQNDGFQNGPGSLFPGNAYDSWGKLGVWAWGLSRIMDYLVQEETIDVGRTAVVGHSRLGKAALLCGAMDDRFSLVIACESGAGGAALFRGKEGENVADLCRNFPYWFCGNFKKWQNREEELPFDQHFTAALAAPRHLYLAGAVDDEWADPLSEFLTGQAVTPVYEMLGQQGLAADRLPSMGDVFHEGRVGFHLRPGTHYMGRDDWKLFMEYRKKQGV
U00000058 58Porphyromonadaceae bacterium NLAE-zl-C104 scaffold00001|kraken:taxid|1855399_5	U00000058	58Porphyromonadaceae bacterium NLAE-zl-C104 scaffold00001|kraken:taxid|1855399_	Bacteria	MKRTYIGLIASLVTMCLCAQQNVNYDESKVPAYIVPDLLQTNNGEKITTTTQWETQRRPELLELFASQMYGRTPEGNIDIAYEIVTENPNAMNGKATSKQVRFIFSNGKKKIEALLWMYIPNKPAGKVPVFVGYNFKGNHSTTFDTAVLYPPAFHLVKEPDHPDWERGIQASRWSYDKIIDRGYAIATMCYHDIYPDKPELRDYSIVSLFPEYDPETIIPDEWQAIGAWAWGSSRIVDFLETQERIDSDKIAIMGHSRQGKAALWAGAQDERFRIVISNDSGCGGAALFRRKFGETIDIINKNFPHWFCKNFLQYNNREEALPVDQHQLIALIAPRKVYVASAEEDLWADPRGEFLSAYLAGPVYRLYGLTAIDSGEMPALHKPIMRDIGYHIRAGKHD…
U00000059 59Porphyromonadaceae bacterium KH3R12 scaffold00001|kraken:taxid|1855397_148	U00000059	59Porphyromonadaceae bacterium KH3R12 scaffold00001|kraken:taxid|1855397_14	Bacteria	MFSKSFVLLLCIFFIQNVSAQSSQECRKKERKILESYFIPPEEFKDRYGDYRSPLIFYNGNTVKTKQDWQKRREEIRSRWMEMMGEWPPIMEDQQFKIVETVQREDFTQHRVRFYWTPNEQTEGYLLVPDKKGKKPAVITVFYEPETAAGIGGKPHRDFAYQLVKRGFVTLSIGTTKTTQNKTYSIYYPDRENAVIQPLSTLAYAAANALEALAKMEEVDPDRIGIVGHSYGGKWAMFASCLYEKFATAVWIDPGIVFDETKGSGVNYWEPWYLGYYPPPWENTWSKTGTNAKGLYPKLRREGYDLHELHALMAPRPFLVSGGSSDPIERWVPLNHTIAVNKLLNYSHRVAMSNRPEHSPNKESNEIVYSFFEWYLK
U00000060 60Porphyromonadaceae bacterium KH3R12 scaffold00017|kraken:taxid|1855397_3	U00000060	60Porphyromonadaceae bacterium KH3R12 scaffold00017|kraken:taxid|1855397_	Bacteria	MKKITVLTVWLFASLMYAQQNVNYDESKVPSYVLPGLLQCENGKVVSTIEQWETQRRPELLELFASQVYGCKPEGKIDVTYEILTENPGALNGKATGKQVKFTFSNGKKKTEAILLLYIPNKPAGKVPVFVGYNFKGNHSTTSDTTVLYSPVFHLVKEPDHPDWERGNQTSRWSYDKIIDRGYAVATMCYHDIYPDKPELRNHSIVSLFPDYNPDTIVPDEWQAIGAWAWGSSRIVDFLETQERIDSDKIAIMGHSRQGKAALWAGAQDDRFRIVISNDSGCGGAALFRRELGETIDIINKNFPHWFCKNFHQYNNREEILPVDQHQLIALIAPRKVYVASAEEDLWADPKGEFLSAYHAGPVYLLYGLTAIDSDKMPQLHKPIMGDIGYHIRAGKHDV…
U00000062 62Bacteroides ovatus NLAE-zl-C500 scaffold00001|kraken:taxid|28116_152	U00000062	62Bacteroides ovatus NLAE-zl-C500 scaffold00001|kraken:taxid|28116_15	Bacteria	MRQNSFRFVCLLFGLSFLGGEMKAQQKSAHETGLRSKSTSELTELEQVIAKVNYDESKVPVYTLPDVLTLTNGRKVTTKKEWVEKRRPELLRLFETQIYGKAPARSKDLHFRLLDEDREALGGLATRKEVAVYLTKDEKHYLTVLMYLPNRRKGAVPMFFGINFKGNHAIHPDEGIIFPSEERMITYGRKRMFPRGSAASRWPVEMLMEHGYGLATFYRGDIDPDFDDGFQNGVHPLYYKKGQTRPAEDEWGTLAAWAWGMSCAMDYFETDKDIDVKRIAIFGHSRLGKTTLWAGAIDPRFALVISNDSGCGGAALSRRKFGETVRAVNCQFTHWFCRNFWQYNDKEDTLPVDQHELIALMAPRPVYIASAEEDRWADPKGEFLSGVYASPVYELFGLP…
U00000063 63Prevotella ruminicola KHT3 scaffold00004|kraken:taxid|839_7	U00000063	63Prevotella ruminicola KHT3 scaffold00004|kraken:taxid|839_	Bacteria	MKLLSTIVLCCATLCAQAQEGSQLPLFYQVENTGAAFAKPAMPEASKLPVLKNLPDPLEGVDGFSDWSRKRSEIAAMIQHYGIGEKPVVNKESIKARMSDDTLIVDVTVNGQTLTLSSEIKYPKTGKAPYPLMIGSSMIALPRQLFEDRPIATMNFHEKQVNDYGQWGKHHERGEHNFDRLYPHLKDNGAYSEWAWGFSRLLDGLELLGPEVTKIDMKHIGVTGCSYAGKMALYCGAFDERVALTIAQEPGGGGAAAWRISHLQNDVENIDKTDYHWFLESQLENFRGDSVYQLPYDQHELCAMVCPRALLLLGNPDYKWLADDAMLVSAQAARKVWARFGIADRMGWSIVGGHGHCQLPECQWPEVLAFIDKFLLGRDTDTNDVHVYSKTLIK
U00000064 64Bacteroidales bacterium KHT7 scaffold00010|kraken:taxid|1855373_25	U00000064	64Bacteroidales bacterium KHT7 scaffold00010|kraken:taxid|1855373_2	Bacteria	MKKSLVLLTGALLFSSLATAQNTLPLVFGKENTGKAIKKISISPAQLSYNNEALPDPFVYQDGTYNADYKGWERHRNETARMVQDYEIGPIPSFKKVTATYNAAETTINIKVDTKGGSLEFSSKIIIPEGNGPFPVIIGMNMPSGSIRPEFVKGCILVPFKHDQIIKSSHQAVRDSAAAFYKLFPNYKNTSGNYSGWTWGISRLIDALYQVKDQINADVNHIAVTGCSYAGKMAMFAGAFDERIALTIIQESGGGGINSWRASDYHTATTEVNVERVENTNYSWFAPSFKDNFNGKLNRLPYDHHQIISMIAPRAVLVLGNSDYPWLCDYSGYVSTAAASKVWDKFGISDRFGYVFEGGHPHCMACDSENDAVQRFVEKFLFNKPSDTNIRKADEFKDT…
U00000065 65Bacteroidales bacterium KHT7 scaffold00046|kraken:taxid|1855373_14	U00000065	65Bacteroidales bacterium KHT7 scaffold00046|kraken:taxid|1855373_1	Bacteria	MLFRNLFATTLLLSIALSVSAQRKKPHVPAPSGDTCFEIKKAMPLFYQELKNDLKYPLAWRNAKKGTKFKAWHNAAYAELMKSLQPETPTVAFGSRPYGQPINVEAKSSATDANARFSYSIAKLEFSISKYSRAKSYLFVPNGEGPFPTVVLFHDHGASFDIGKEKMCDPSYLSLPQKTDSVARDWCHRCYDDQYVANFLAEHGYVVFVTDALMWGDRRAEGGTDYDVQQALSANLLQMGTSLGATIAWDDIHTIDFVSTLPQVDKSRIAVMGFSMGSFRAWMSAAASPKVAACVAVCWMNTTDQLMTLENNQNKGGSAYCMLIPGLVRKMDYADVASLIAPRPALFMNGGNDKLFPVNGVTRAYQIMDDAWTAAGAKNNFESFISNGPHFFSKEMQQK…
U00000066 jgi1|Caecom1|150837	U00000066	jgi1|Caecom1|15083	Eukaryota	MKFQSILYLCLSLSSVALAQQAKCKSEALGYPCCAPNNTQVYYQDQDGDWGYDPVKNDWCGITKVGGATKSLPSTCWSDKLGYPCCKNTCEVYFKDNDGSWGIENNDWCGIPSTCTQATKPVQPSQPSQPAQPAQPSQPAQPTQPVAQTPADDFVEDHRAECPIGNVPTSVNNAKLPDPFMGLNGKRISTKAEWNCRREEIAAIFEKIMFGEKPRNPTKVEGKKSGNKYTVTVTNGGSTASFDVSINGAGTKDKPKPAIIGLDQGFGMGGSLGQATNGLDVASITFNCNNLAPENNPNSGAFAKANPGKNVGTIMAWAWGVSRLIDALEKDPDAGIDVKHLAVTGCSRLGKAALAIGAFDQRIALTIPQESGSGGASLWRVGAQFNRQKGKQFVQGLAS…
U00000067 jgi2|Caecom1|261484	U00000067	jgi2|Caecom1|26148	Eukaryota	MKFLLKTSFLTLALLFSKSVLADVPLVYSEENTGTSCKAPPLPNPQQCPNVPKLPDPFEWSDGSGKVKNMSDWECRRNEIKAEIENYELGKKPPPPQSVKATYSGGTLTVVVNDKGGSLTLTSKLNVPSGSGPFPIIIGMNSGTGSLGGNLFQGFIQVPFMHDQTAKYAMSGQKDTNAPFYKLYPDLRQAGDYIAWSWGVSRLIDGLDQVKEQINADMAHIGVTGCSYAGKMAMFAGAFDERIALTMAQESGGGGINSWRVSDTIGNVEKIDNTNYSWFMQSLKTNFGNNRAGRLPYDHHEAIAMVAPRAFFAFGNPDYEWLGDKSGYTSAMAALEVWKAMGVEDRFGFNFSGGHTHCQAHQTQNSDVQKFIDKFLRGKSDVNTSNVLNSSVKNDVDSW…
U00000068 jgi3|Caecom1|619347	U00000068	jgi3|Caecom1|61934	Eukaryota	MKFLFKTSLITLALLFSKNVLADVPLVYSEENTGASCKAPPLPNPQQCKDVPKLPDPFEWSDGSGRVKNMADWECRRNEIKAEIENYELGKKPNPPQSVKATLSGNTLTVVVNDKGGSLTLTSKINVPSGTGPFPIIIGMNSATGSLGANLFQGFIQVPFMHDQTAKYAMTGQKDTNAPFYRLYPELKQAGDYTAWSWGVSRLIDGLDQIKDQIHADMAHIGVTGCSYAGKMAMFAGAFDERIALTIAQESGGGGINAWRVSDTIGNVEKIDNTNYSWFMQSLKTNFNNRAGRLPYDHHEAIAMVAPRAFFAMGNPDYEWLGDKSGFTSASAAYEVWKAMGVEDRFGFNFVGGHTHCQAHQSQVSDVTKFIDKFLRGKKDVNTSNMLNSSVKNDVDSWI…
U00000069 jgi4|Neolan1|1043723	U00000069	jgi4|Neolan1|104372	Eukaryota	MKLSFASIGLILVAAFKSSAADVPLVYSVENTGASCKAPQLPNPSQLPNVSKLPDPFSWSDGNGRVKTLADWECRRNEIKAEIENYELGKKPNPPQSVKATYSGGTLTVVVNDNGGSLTLTSKITVPSGNGPFPVIIGMNSATGSLGSNLFSGFIQVPFMHDQCATYSMNGQKNTNAPFYKMYPNLKQAGDYIAWSWGVSRLIDGLEQVKSQIHADMAHIGVTGCSYAGKMALFAGAFDERIALTIPQESGGGGINAWRVSDTIGNVEKIDNTNYSWFMQALKNNFGSNKAGKLPYDHHEAIAMIAPRAVFAMGNPDYEWLGDKSGYTSAMAAYEVWKAMGVEDRFGFNFIGNHMHCSAHNNQNSDVTKFIDKFLRGKNVNTSNMLSSTVKNDYDSWIS…
U00000070 jgi5|Neolan1|1057485	U00000070	jgi5|Neolan1|105748	Eukaryota	MKFLAIPVLLELVSVALAQSTNKCISEFLGYPCCSSSNTPVYYKDDDGDWGIDSATGDWCGITKINDASCWSTKFGYPCCKKTCTAIEKDKDGSWAIEGSHWCGIPANCSGNQPSQPSQPSQPSQPSQPANDFVEDHRKQCQIGNIQTSVNNSKLPDPFKTLSGKRVSTKAEWTCRREEIAATFEKIMFGEKPRNPDKVEGRKSGNKYTVTVTNKGNTASFDVTISNAGTAAKPKPAIIGLDQGFGMGGSLGASTNGLDVASITFNTNNLAPENNPRSGAFFKANPSSNAGTIMAWAWGVSRLIDALEKDSSVGIDVKHLAVTGCSRLGKAALAIGAFDERIALTIPQESGSGGASLWRVGAQVNRQKGKQFVQGLGSAATEGNWMISSFRNYDGRETT…
U00000071 jgi6|Neolan1|1059676	U00000071	jgi6|Neolan1|105967	Eukaryota	MRLSFASIGLILVAAYKASTAEVPLVYSVENTGASCKAPPLPDPSQLPNVSKLPDPFSWSDGSGRVKTLADWECRRNEIKAEIENYELGKKPNPPQSLKATYSGGTLTVVVNDNGGSLTLTSKITVPSGNGPFPVIIGMNSATGSLGGNLFSGFIQVPFMHDQCAQYSMTGQKNTNAPFYKMYPNLNQAGDYIAWSWGVSRLIDGLEQIKDQIHADMAHIGVTGCSYAGKMALFAGAFDERIALTIPQESGGGGINAWRVSDTIGNVEKIDNTNYSWFMQALKNNFGSNRAGKLPYDHHEAIAMIAPRAVFAMGNPDYEWLGDKSGYTSAMAAYEVWKAMGVEDRFGFNFVGGHMHCSAAGSQNNDVTKFIDKFLRGKDVNTSNMLSSTVSNDYNSWIS…
U00000072 jgi7|Neolan1|1418668	U00000072	jgi7|Neolan1|141866	Eukaryota	MKVSFTCIGLILVSLYKTVIADVPLVYSKENTGESCKAPPLPSPSQCPNVSKLPDPFAWSDGKSGRVKTLADWECRRNEIKAEIENYELGKKPAPPKSIKATYSGGTLTVVVNDNGGSLTLTSKISVPNGNGPFPVIIGMNSNTGSLSTNQFSGFIQVPFMHDQCAQYSMNGQKNTNSPFYKLYPNLKQAGDYIAWSWGVSRLIDGLEQVKSQIHADMEHIGVTGCSYAGKMALFAGAFDERIALTIPQESGGGGINSWRVSDTIGNVEKIANTNYSWFMQALKNNFNGKASKLPYDHHELVAMIAPRAFFTLGNPDYEWLGDKSGYTSVMAALEVWKAMGVEDRFGFNFVGGHTHCSAAGSQNNDVNKFIDRFLRGKNTNTSKMLSSTVNHDYNSWIS…
U00000073 jgi8|Neolan1|498183	U00000073	jgi8|Neolan1|49818	Eukaryota	MKFLAIPVLLELISVALAQSTNKCVSEFLGYPCCSSSNTLVYYKDDDGDWGVDPATGDWCGITKINDASCWSTKLGYPCCKKTCTAIEKDNDGAWAIEGSHWCGIPAICSGSQPSQPSQPSQPSQPSQPANDFVEDHRKQCQIGNIQTSVNNSKLPDPFKTLSGKRISTKAEWTCRREEIAATFEKIMFGEKPRNPDKVEGRKSGNKYTVTITNKGSTASFDVTISNAGTAAKPKPAIIGLDQGFGMGGSLGASTNGLDVASITFNTNNLAPENNPRSGAFFKANPSSNAGTIMAWAWGVSRLIDALEKDSSAGIDVKHLAVTGCSRLGKAALAIGAFDERIALTIPQESGSGGASLWRVGAQVNRQKGKQFVQGLGSAATEGNWMISSFRNYDGRETT…
U00000074 jgi9|Neolan1|986162	U00000074	jgi9|Neolan1|98616	Eukaryota	MRLSFASIGLILVAAFKASAADVPLVYSVENTGASCKAPPLPNPSQLPNVSKLPDPFSWSDGSGRVKTLADWECRRNEIKAEIENYELGKKPNPPQSIKATYSGGTLTVVVNDNGGSLTLTSKLSVPSGSGPFPVIIGMNSGTGSLGGNLFSGFIQVPFNHDQCAQYSMNGQKNTNAPFYRMYPNLKQAGDYIAWSWGVSRLIDGLEKVKDQIHADLSHIGVTGCSYAGKMALFAGAFDERIALTIPQESGGGGINAWRVSDTIGNVEKIDNTNYSWFMQALKNNFGSNRAGKLPYDHHEAIAMIAPRAFFTMGNPDYEWLGDKSGYTSAMAAYEVWKAMGVEDRFGFNIVGGHMHCSAAGSQNNDVSKFIDKFLRGKNVNTSNILSSSVSNDYNSWIS…
U00000075 jgi10|Piromy_p0_1|358601	U00000075	jgi10|Piromy_p0_1|35860	Eukaryota	MKLSFAYIGIIIASVYKAVAADVPLVYPKENMGESCKAPPLPNPSQCPNVAKLPDPFEWSDGSGRVKTLADWECRRNEIKAEIENYELGKKPAPPQNIKASYSGGTLTVNVSDNGGSLTLTSKISVPSGSGPFPVIIGMNSNTGSLSASQFSGFIQVPFNHDQCAQYSMNGQKNTNAPFYKMYPNLRQAGDYIAWSWGISRLIDGLEQVKDQIHADMSHIGVTGCSYAGKMALFGGAFDERVALTIPQESGGGGINSWRVSDTIGNVEKIDNTNYSWFMQALKNNFNNKSSRLPYDHHELIAMVAPRAFFTMGNPDYEWLGDKSGYTSAMAAYEVWKAMGIEDRFGFNFVGGHMHCSAHNSQVNDVNKFIDKFLRGKNTNTSNMLSSTVKNDYDSWIAA…
U00000076 jgi11|Piromy_p0_1|447220	U00000076	jgi11|Piromy_p0_1|44722	Eukaryota	MKFYTVPVLLELISVALAQSQIKCMSEFTGYPCCAQGNTQVYYKDESGDWGIDPVTNNWCGITRYVPQSSCWSTNLGYPCCTTTCTVVEKDRDGSWGIEGDHWCGIPSKCTGGSQPSQPSQPTNDFVEDHRSQCQIGNIPTSVNNSKLPDPFKMLSGKRISTKEEWKCRREEIAATFEKVMFGEKPRNPEKVTGRKSGNKYTVTVTNKGSTASFDVTINNAGTRAKPKAALIGLDQGFGMGGSLGSATNGLDIASITFNTNNLAPENNPSSGAFFKANPGSRAGTIMAWAWGVSRLIDALENDPDAGIDVKHLGVTGCSRLGKAALAIGAFDERIALTIPQESGSGGASLWRVGAQVNRQKGKQFVQGLGSAATEGNWMISSFRNYDGRVDTLPFDQHM…
U00000077 jgi12|Piromy_p0_1|546550	U00000077	jgi12|Piromy_p0_1|54655	Eukaryota	MRLTIASIGLILAAVLKTSAANVPLVYPKENMGASCKAPPLPNPSQCPNVSKLPDPFEWSDGSGRVKTLADWECRRNEIKAEIENYELGKKPAPPQSIKATYSGGTLTVTVNDNGGSLTLTSKISVPSGSGPFPVIIGMNSNTGSLSAGQFSGFIQVPFNHDQCAQYSMNGQKNTNAPFYRMYPNLRQAGDYIAWSWGISRLIDGLEQVKSQIHADMDHIGVTGCSYAGKMALFGGAFDERVALTIPQESGGGGINAWRVSDTIGNVEKIDNTNYSWFMQALKNNFNNKSSRLPYDHHELIAMVAPRAFFTMGNPDYEWLGDKSGYTSAMAAYEVWKAMGIEDRFGFNFVGGHMHCSAHNTQVNDVNKFIDKFLRGKNTNTSNMLSSTVKNDYDSWISA…
U00000078 jgi13|Piromy_p0_1|89904	U00000078	jgi13|Piromy_p0_1|8990	Eukaryota	MKLSFTSACVILLAVLKKSAADVPLVYSKENTGESCKAPPLPNPSQCPSVKKLPDPFAWSDGSGRVKTLADWECRRNEIKAEIENYELGKKPAPPQNLKATYSGGTLTVTVNDNGGSLTLTSKISVPSGNGPHPIIIGMNSNTGSLSAGQFSDFIQVPFNHDQCAQYSMTGQKNTNAPFYKLYPELRQAGDYIAWSWGISRLIDGLEQIKDQIHADMSHIGVTGCSYAGKMALFGGAFDERVALTIPQESGGGGINAWRVSDTIGNVEKIDNTNYSWFMQALKNNFNNKSDRLPYDHHELITMVAPRAFFTMGNPDYEWLGDKSGYTSAMAALEVWKAMGVEDRFGFNFVGGHMHCSAHNTQVNDVNKFIDKFLRGKNTSTSNMLSSTVSNDYNSWISE…
U00000079 jgi14|Pirfi3|579839	U00000079	jgi14|Pirfi3|57983	Eukaryota	MGESCKTPPLPSPSQCPNVAKLPDPFEWSNGSGRVKTLADWECRRNEIKAEIENYELGKKPAPPKNIKATYSGGTLTVVVNDNNGSLTLTSKISVPSGSGPFPIIIGMNSNTGSLSASQFTGFIQVPFNHDQCAQYSMNGQKNTNAPFYKLYPNLRQAGDYIAWSWGISRLIDGLEQVKDQIHADMNHIGVTGCSYAGKMALFGGAFDERVALTIPQESGGGGINSWRVSDTIGNVEKIDNTNYSWFMQALKNNFNGKAGRLPYDHHELIAMVAPRAFFTMGNPDYEWLGDKSGYTSAMAALEVWKAMGIEDRFGFNFVGGHMHCSAASSQVNDVNKFIDRFLRGKNTNTSKVLSSTVSNDYNSWIASWKGYKIDTSVGISSNNPTTNPITTTKPSSSQ…
U00000080 jgi14|Pirfi3|263833	U00000080	jgi14|Pirfi3|26383	Eukaryota	MGESCKAPTLPNPSQCPNVQKLPDPFEWSNGSGRVKTLAEWECRRNEIKAEIENYELGKKPAPPTNIKASYSGGTLTVTVNDNGGSLTLTSKISVPSGNGPFPIIIGMNSNTGSLSASQFNGFIQVPFNHDQCAQYSMSGQKNTNSPFYKLYPNLKQAGDYIAWSWGISRLIDGLEQVKNQIHADMEHIGVTGCSYAGKMALFGGAFDERIALTIPQESGGGGINSWRVSDTIGNVEKIDNTNYSWFMQALKNNFGSGKSTRLPYDHHELIAMVAPRAFFTMGNPDYEWLGDKSGYTSAMAALEVWKAMGVEDRFGFNFVGNHMHCSAANSQVSDVNKFIDRFLRGKN
U00000081 jgi16|Anasp1|327659	U00000081	jgi16|Anasp1|32765	Eukaryota	MKFSITSIALVLAAVLNTTSAAPPLVYSKENTGASCKAPPLPNPSQCPNVQKLPDPFAWSDGSGRVKTLADWECRRNEIKAEIENYELGKKPNPPQSVKASLSGNTLTVTVNDNGGSLTLTSKISVPSGNGPFPIIIGMNSNTGSLSAGQFNGFIQVPFNHDQCAKYSMDGRKDTNAPFYRMYPNLRQAGDYIAWSWGVSRLIDGLEQVKNQIHADLEHIGVTGCSYAGKMALFAGAFDERIALTIPQESGGGGINSWRVSDTIGNVEKIDNTNYSWFMQALKNNFGNGKATRLPYDHHEAIAMIAPRAFFTMGNPDYEWLGDKSGYTSAMAAYEVWKAMGVEDRFGFNFIGNHMHCSAASSQTNDVNKFIDRFLRGKTNVSTSNMLSSSVKNDYNSWI…
U00000082 jgi17|Anasp1|330187	U00000082	jgi17|Anasp1|33018	Eukaryota	MKFSVTSIGLIIATLYKTVVADVPLVYSKENTGSSCNPPQLPNPGQCPTVQKLPDPFEWSNGSGRVKTLADWECRRNEIKAEIENYELGKKPAPPQNVKATYSGGTLTVVINDNNGSATLTSKLNVPSGNGPFPIIIGMNSGTGSLSASQFSGFIQVPFNHDQCAKYSMNGQKDTNAQFYKMYPNLKQAGDYIAWSWGVSRLIDGLEQVKDQIHADISHIGVTGCSYAGKMALFAGALDERVALTIAQESGGGGINSWRVSDTIGNVEKIDNTNYSWFMQALKNNFGNGKATKLPYDHHELVAMIAPRAFFTLGNPDYEWLGDKSGYTSAMAAYEVWKAMGVEDRFGFNFVGGHTHCSAAGSQVNDVNKFIDRFLRGKNTNTSNMLSSTVNSDYNSWIS…
U00000083 jgi18|NeoGfMa1|411707	U00000083	jgi18|NeoGfMa1|41170	Eukaryota	MRLSFASIGIILVAAFKASAADVPLYYSVENTGASCKAPQLPDPSQLPNVSKLPDPFSWSDGSGRVKTLADWECRRNEIKAEIENYELGKKPNPPQSVKATYSGGTLTVVVNDNGGSLTLTSKITVPSGNGPFPIIIGMNSATGSLGGNLFSGFIQVPFMHDQCATYSMTGQKDTNAPFYKLYPNLRQAGDYIAWSWGVSRLIDGLEKVKDQIHADLSHIGVTGCSYAGKMALFAGAFDERIALTIPQESGGGGINAWRVSDTIGNVEKIDNTNYSWFMQALKNNFGSNRAGKLPYDHHEAIAMIAPRAVFAMGNPDYEWLGDKSGYTSAMAAYEVWKAMGIEDRFGFNFVGGHMHCSAAGSQNNDVTKFIDKFLRGKNVDTSNMLSSTVSNDYNSWIS…
U00000084 jgi19|NeoGfMa1|440594	U00000084	jgi19|NeoGfMa1|44059	Eukaryota	MRLSFASIGLILVAAFKASAADVPLVYSVENTGASCKAPQLPNPSQLPNVSKLPDPFSWSDGNGRVKTLADWECRRNEIKAEIENYELGKKPNPPQSVKATYSGGTLTVVVNDNGGSLTLTSKITVPSGNGPFPIIIGMNSATGSLGGNLFNGFIQVPFMHDQCATYSMNGQKNNNAPFYKMYPNLRQAGDYIAWSWGVSRIIDGLEQVKSQIHADMAHTGVTGCSYAESGGGGINAWRVSDTIGNVEKIDNTNYSWFMQALKTNFGNNKAGKLPYDHHEAIAMIAPRAVFAMGNPDYEWLGDKSGYTSAMAAYEVWKAMGVEDRFGFNFIGNHMHCSAHNSQNSDVTKFIDKFLRGKNVNTSNMLSSSVKNDYDSWISAWKNYKIDVSAAAPVPTTTA…
U00000085 jgi20|NeoGfMa1|4562	U00000085	jgi20|NeoGfMa1|456	Eukaryota	MKFYTVPVLLELLSLAYAQTKCLAELTGYPCCSSGNTQVYYTDENGDWGVENGDWCGITKFSSNGSCWSSKLGYPCCQTTCTVVEKDSDGSWGIESNNWCGIPSKCGSQTGGQTGSQTGSQTGGQTGGQTSVANDFVEDHRKECPIGNIPTSVNNSKLPDPFLGLNGKRISTKAEWKCRREEIAATFEKIMFGEKPRNPDKVEGRKSGNKYTVTVTSGGRSASFDVTINNAGNRNSPKPALIGLDQGFGMAGSLGSATNGLNIATISFNTNNLAPENNPSSGAFFKVNQGSQAGTIMAWAWGVSRLIDALEKDPDAGIDVKHLGVTGCSRLGKAALAIGAFDERIALTIPQESGSGGASLWRVGAQVNRQKGKQFVQGLNSAGSEGNWMIKSFKNYDGR…
U00000086 jgi21|NeoGfMa1|602865	U00000086	jgi21|NeoGfMa1|60286	Eukaryota	MKISFTCIGLVLASLYKTVIADVPLVYSKENTGESCKAPPLPSPSQCPNVSKLPDPFAWSDGKSGRVKTLADWECRRNEIKAEIENYELGKKPAPPQSVKATYSGGTLTVVVNDNGGSLTLTSKISVPNGNGPFPVIIGMNSNTGSLSTGQFSGFIQVPFMHDQCAQYSMNGQKNTNAPFYKLYPNLRQAGDYIAWSWGVSRLIDGLEQVKSQIHADMEHIGVTGCSYAGKMALFAGAFDERIALTIPQESGGGGINSWRVSDTIGNVEKIDNTNYSWFMQALKNNFNGKAGKLPYDHHELVAMIAPRAFFTLGNPDYEWLGDKSGYTSVMAALEVWKAMGVEDRFGFNFVGGHMHCSAASSQNNDVNKFIDRFLRGKNTNTSKMLSSTVNHDYNSWIS…
U00000087 jgi22|NeoGfMa1|603387	U00000087	jgi22|NeoGfMa1|60338	Eukaryota	MKLSFASIGLILVAAYKASAADVPLVYSVENTGASCKAPPLPNPSQLPNVSKLPDPFSWSDGSGRVKTLADWECRRNEIKAEIENYELGKKPNPPQSVKATYSGGTLTVVVNDNGGSLTLTSKITVPSGSGPFPVIIGMNSATGSLGGNLFNGFIQVPFMHDQCATYSMNGQKNTNAPFYKMYPNLRQAGDYIAWSWGVSRLIDGLEKVKDQIHADLSHIGVTGCSYAGKMALFAGAFDERIALTIPQESGGGGINAWRVSDTIGNVEKIDNTNYSWFMQALKNNFGSNRAGKLPYDHHEAIAMIAPRAFFAMGNPDYEWLGDKSGYTSAMAAYEVWKAMGVEDRFGFNIVGGHMHCSAAGSQNTDVSKFIDKFLRGKNTNTSNVLSSSVSNDYNSWIS…
U00000088 jgi23|Neosp1|302847	U00000088	jgi23|Neosp1|30284	Eukaryota	NNSKLPDPFKTLSGKRISTKAEWTCRREEIAATFEKIMFGEKPRNPDKVEGRKSGNKYTVTVTNKGSTASFDVTISNAGTAAKPKPAIIGLDQGFGMGGSLGASTNGLDVASITFNTNNLAPENNPRSGAFFKANPSSNAGTIMAWAWGVSRLIDALEKDSSAGIDVKHLAVTGCSRLGKAALAIGAFDERIALTIPQESGSGGASLWRVGAQVNRQKGKQFVQGLGSAATEGNWMISSFRNYDGRETTLPFDQHMLTGMVAPRALLIIDNAGQEWLGEVPSNYCGQATKEIFDALGATDKYTYTQEGGHMHCSLPNGQFDEVKDFVNKFLLGKDTKTGKIDYTKNTQPINFSKSEWIDWTTPRLS
U00000094 jgi29|PirE2_1|60981	U00000094	jgi29|PirE2_1|6098	Eukaryota	MGESCKAPPLPNPSQCPNVAKLPDPFEWSDGHGRVKNLADWECRRNEIKAEIENYELGKKPAPPKNIKASLSGNTLTVTVNDNGGSLTLTSKLSVPSGNGPFPIIIGMNSNTGSLSAGQFNGFIQVPFNHDQCAQYSMNGQKNTNAPFYRMYPNLRQAGDYIAWSWGISRLIDGLEIVKNQIHADMNHIGVTGCSYAGKMALFGGAFDERVALTIPQESGGGGINAWRVSDTIGNVEKIDNTNYSWFMQALKNNFNGKASRLPYDHHELIAMVAPRAFFTMGNPDYEWLGDKSGYTSAMAAYEVWKAMGVEDRFGFNFVGGHMHCSAAGSQTNDVNKFIDKFLRGKNLDFGLEGLQD
U00000095 jgi30|PirE2_1|66621	U00000095	jgi30|PirE2_1|6662	Eukaryota	MKFYTVPVLLELVSLALAQNNHWCGIPSSCTKTDPQPVQPKNEFVEDHRSQCQIGNIPTSVNNSKLPDPFKMLNGKRVSTKEEWVCRREEIAATFEKIMFGEKPRNPDKVVGKKSGNKYTVTVTNKGSTASFDVTISNAGTKAKPKAAIIGLDQGFGMGGSLGSSTNGLDVASITFNTNNLAPENNPSSGAFFKANPGSRAGTIMAWAWGVSRLIDALENDPDAGIDVKHLAVTGCSRLGKAALAIGAFDERIALTIPQESGSGGASLWRVGAQVNRQKGKQFVQGLGSAATEGNWMISSFRNYDGKVDTLPFDQHMLTGMVAPRALLIIDNAGQEWLGEVPSNYCGQATKEIYDALGATENYTYTQEGGHMHCQLPNGQFDEVKDFVNKFLLGKSAKT…
U00000096 jgi31|PirE2_1|31752	U00000096	jgi31|PirE2_1|3175	Eukaryota	PPLPNPSQCPNVQKLPDPFEWSNGSGRVKTLADWECRRNEIKAEIENYELGKKPAPPKNIKASYSGGTLSVTVSESGGSLTLTSKISVPSGNGPFPIIIGMNSNTGSLSANQFSGFIQVPFNHDQCAQYSMNGQKNTNAPFYKLYPNLRQAGDYIAWSWGISRLIDGLEQVKDQIHADMNHIGVTGCSYAGKMALFGGAFDERIALTIPQESGGGGINSWRVSDTIGNVEKIDNTNYSWFMQALKNNFNGKSGKLPYDHHELIAMVAPRAFFTMGNPDYEWLGDKSGYTSAMAAYEVWKAMGVEDRFGFNFVGGHMHCSAAGAQTNDVNKFIDKFLRGKNVNTSNMLSSTVSHDYNSWISAWKGYKIDT
U00000097 jgi32|NeoWI3_1|803256	U00000097	jgi32|NeoWI3_1|80325	Eukaryota	MGKKCGSQTGGQTGSQTGSQTGGQTGGQTSVANDFVEDHRKECPIGNIPTSVNNSKLPDPFLGLNGKRISTKAEWKCRREEIAATFEKIMFGEKPRNPDKVEGRKSGNKYTVTVTSGGRSASFDVTINNAGNRNSPKPALIGLDQGFGMAGSLGSATNGLNIATISFNTNNLAPENNPSSGAFFKVNQGSQAGTIMAWAWGVSRLIDALEKDPDAGIDVKHLGVTGCSRLGKAALAIGAFDERIALTIPQESGSGGASLWRVGAQVNRQKGKQFVQGLNSAGSEGNWMIKSFKNYDGRENTLPIDQHMLTALVAPRALLVIDNAGQEWLGEVPSNYCGQASKEVFDALGATDKYTYTQEGGHNHCALPNGQFDEVKDFINKFLLGKSANTGKIEYSKNT…
U00000098 jgi33|NeoWI3_1|809426	U00000098	jgi33|NeoWI3_1|80942	Eukaryota	MRLSFASIGIILVAAFKASAADVPLYYSVENTGASCKAPQLPNPSQLPNVSKLPDPFSWSDGSGRVKTLADWECRRNEIKAEIENYELGKKPNPPQSVKATYSGGTLTVVVNDNGGSLTLTSKITVPSGNGPFPIIIGMNSATGSLGGNLFSGFIQVPFMHDQCATYSMTGQKDTNAPFYKLYPNLRQAGDYIAWSWGVSRLIDGLEKVKDQIHADLSHIGVTGCSYAGKMALFAGAFDERIALTIPQESGGGGINAWRVSDTIGNVEKIDNTNYSWFMQALKNNFGSNRAGKLPYDHHEAIAMIAPRAVFAMGNPDYEWLGDKSGYTSAMAAYEVWKAMGIEDRFGFNFVGGHMHCSAAGSQNNDVTKFIDKFLRGKNVNTSNMLSSTVSNDYNSWIS…
U00000099 jgi34|NeoWI3_1|810554	U00000099	jgi34|NeoWI3_1|81055	Eukaryota	MKISFTCIGLVLASLYKTVIADVPLVYSKENTGESCKAPPLPSPSQCPNVSKLPDPFAWSDGKSGRVKTLADWECRRNEIKAEIENYELGKKPAPPQSVKATYSGGTLTVVVNDNGGSLTLTSKISVPNGNGPFPVIIGMNSNTGSLSTGQFSGFIQVPFMHDQCAQYSMNGQKNTNAPFYKLYPNLRQAGDYIAWSWGVSRLIDGLEQVKSQIHADMEHIGVTGCSYAGKMALFAGAFDERIALTIPQESGGGGINSWRVSDTIGNVEKIDNTNYSWFMQALKNNFNGKAGKLPYDHHELVAMIAPRAFFTLGNPDYEWLGDKSGYTSVMAALEVWKAMGVEDRFGFNFVGGHMHCSAASSQNNDVNKFIDRFLRGKNTNTSKMLSSTVNHDYNSWIS…
U00000100 jgi35|NeoWI3_1|843623	U00000100	jgi35|NeoWI3_1|84362	Eukaryota	MRLSFASIGLILVAAFKASAADVPLVYSVENTGASCKAPQLPNPSQLPNVSKLPDPFSWSDGNGRVKTLADWECRRNEIKAEIENYELSKKPNPPQSVKATYSGGTLTVVVNDNGGSLTLTSKITVPSGNGPPYYYWYEQCYCGFIQVPFMHDQCATYSMNGQKNTNAPFYKMYPNLRQAGDYIAWSWGVSRIIDGLEQVKSQIHADMAHIGVTGCSYAGKMALFAGAFDERIALTIPQESGGGGINAWRVSDTIGNVEKIDNTNYSWFMQALKTNFGNNKAGKLPYDHHEAIAMIAPRAVFAMGNPDYEWLGDKSGYTSAMAAYEVWKAMGVEDRFGFNFIGNHMNCSAHNSQNSDVTKFIDKFLRGKNVNTSNMLSSSVKNDYDSWISAWKNYKIDV…
U00000101 Prhizinflatus_CE15	U00000101	Prhizinflatus_CE1	Eukaryota	MAEVPLVYPKENMGESCKAPTLPQPASCPSVPKLPDPFEWSDGSGRVKNLADWECRRNEIKAEIENYELGKKPAPPQSLKATYSGGTLTVVVNDNGGSLTLTSKISVPSGSGPFPVIIGMNSNTGSLSAGQFSDFIQVPFNHDQCAQYSMTGQKNTNAPFYKLYPNLRDAGDYIAWSWGISRLIDGIEQVKDQIHADMNHIGVTGCSYAGKMALFGGAFDERVALTIPQESGGGGINAWRVSDTIGNVEKIDNTNYSWFMQALKNNFNGKSDKLPYDHHELIAMVAPRAFFTMGNPDYEWLGDKSGYTSAMAALEVWKAMGVEDRFGFNFVGGHMHCSAAGTQVNDVNKFIDRFLRGKSVSTSNMLSSSVTNDYNSWIAAWKGYTIDTSSTTTTPE
U00000102 Fsuccinogenes_CE15	U00000102	Fsuccinogenes_CE1	Bacteria	MNEFVEDHRSECQIGNIPSSVNNAKLPDPFMGLDGKRISSKADWKCRREEIGAMYEKLMFGTKPRNPEKVEGSYSGGKLTIKVTDKGKSGSFSVKISNAGTKDKPKPAMIGFGGGMMGGCGSLGNATNGLDIAQITFNPDDVAPESGGGMFFQLYNQGQGTIIAWAWGVSRIIDALEKTPEAGIDVKHLAMTGCSRWGKGTLAVGAFDERIALTIPQESGSGGASLWRVGAQVNKQKGKQFVQGLSSAGTEGKWMISSFKNYDGKENTLPFDQHMLVAMVAPRALLILDNAGQEWLGEVPSNYCGQASKEVYDALGATENYTYSQEGGHGHCQLPNGQFDEVKDFMNKFLLGKDAKTGKIDYTKNTQTINFKKSEWIDWETPSLK
CAB55348.1		structure sequences

## Sheet: CAZy table
Tree ID	Genbank ID	Protein Name	EC number	Organism	Domain	Uniprot ID	PDB ID	Module Start	Module End	Subfamily
1	ADV63293.1	Uncharacterized CE15		Isosphaera pallida ATCC 43644	Bacteria			55	446
2	SDS92570.1	Uncharacterized CE15		Actinopolymorpha singaporensis DSM 22024	Bacteria			38	417
3	QLH80529.1	Uncharacterized CE15		Halosimplex pelagicum R2	Archaea			19	405
4	QPV64797.1	Uncharacterized CE15		Halosimplex litoreum YGH94	Archaea			19	408
5	QLH76110.1	Uncharacterized CE15		Halosimplex rubrum R27	Archaea			19	405
6	ACV10407.1	Uncharacterized CE15		Halorhabdus utahensis DSM 12940	Archaea			22	397
7	WEL21404.1	Uncharacterized CE15		Halorhabdus sp. BNX81	Archaea			22	397
8	WEL17524.1	Uncharacterized CE15		Halorhabdus sp. SVX81	Archaea			22	397
9	ADG69127.1	Uncharacterized CE15		Planctopirus limnophila DSM 3776	Bacteria			63	444
10	QDV32087.1	Uncharacterized CE15		Planctopirus ephydatiae Spb1	Bacteria			63	444
11	QDU78337.1	Uncharacterized CE15		Polystyrenella longa Pla110	Bacteria			39	424
12	ADY59262.1	Uncharacterized CE15		Rubinisphaera brasiliensis DSM 5305	Bacteria			45	427
13	QDU79690.1	Uncharacterized CE15		Polystyrenella longa Pla110	Bacteria			36	421
14	VTS04058.1	Uncharacterized CE15		Tuwongella immobilis	Bacteria			41	425
15	VIP03343.1	Uncharacterized CE15		Tuwongella immobilis MBLW1	Bacteria			41	425
16	AGA31092.1	Uncharacterized CE15		Singulisphaera acidiphila DSM 18658	Bacteria			46	431
17	AWI09259.1	Uncharacterized CE15		Ereboglobus luteus Ho45	Bacteria			40	423
18	QVL31203.1	Uncharacterized CE15		Telmatocola sphagniphila SP2T	Bacteria			33	414
19	QEL20250.1	Uncharacterized CE15		Limnoglobus roseus PX52	Bacteria			21	409
20	VIP08662.1	Uncharacterized CE15		Gemmataceae bacterium CJuql4	Bacteria			33	419
21	QJW94575.1	Uncharacterized CE15		Frigoriglobus tundricola PL17	Bacteria			49	436
22	AMV23084.1	Uncharacterized CE15		Gemmata sp. SH-PL17	Bacteria			34	425
23	VTS02273.1	Uncharacterized CE15		Gemmata massiliana	Bacteria			34	425
24	QEG32377.1	Uncharacterized CE15		Gemmata obscuriglobus DSM 5831	Bacteria			34	420
25	VTS11733.1	Uncharacterized CE15		Gemmata obscuriglobus UQM 2246	Bacteria			34	420
26	AWM41683.1	Uncharacterized CE15		Gemmata obscuriglobus DSM 5831	Bacteria			34	420
27	QDU20946.1	Uncharacterized CE15		Urbifossiella limnaea ETA_A1	Bacteria			34	416
28	BBO35391.1	Uncharacterized CE15		Planctomycetales bacterium PX69	Bacteria			22	413
29	QDT75323.1	Uncharacterized CE15		Lacipirellula limnantheis I41	Bacteria			34	424
30	ADB16635.1	Uncharacterized CE15		Pirellula staleyi DSM 6068	Bacteria			42	429
31	QDU30551.1	Uncharacterized CE15		Anatilimnocola aggregata ETA_A8	Bacteria			40	442
32	QDU58636.1	Uncharacterized CE15		Aeoliella mucimassa Pan181	Bacteria			79	426
33	QDS93109.1	Uncharacterized CE15		Roseimaritima multifibrata FF011L	Bacteria			53	415
34	QEG41057.1	Uncharacterized CE15		Roseimaritima ulvae UC8	Bacteria			55	420
35	QDU86696.1	Uncharacterized CE15		Pirellulimonas nuda Pla175	Bacteria			67	430
36	QDT02982.1	Uncharacterized CE15		Rubripirellula lacrimiformis K22_7	Bacteria			61	431
37	QEG02225.1	Uncharacterized CE15		Planctomycetota bacterium Mal15	Bacteria			61	422
38	QDV40566.1	Uncharacterized CE15		Stieleria neptunia Enr13	Bacteria			61	422
39	QDV85039.1	Uncharacterized CE15		Planctomycetes bacterium TBK1r	Bacteria			61	422
40	QTN32611.1	Uncharacterized CE15		Akkermansiaceae bacterium AJA081-3	Bacteria			66	424
41	QDT61572.1	Uncharacterized CE15		Planctomycetes bacterium SV_7m_r	Bacteria			62	422
42	QDT16966.1	Uncharacterized CE15		Alienimonas californiensis CA12	Bacteria			28	385
43	QDT16967.1	Uncharacterized CE15		Alienimonas californiensis CA12	Bacteria			58	425
44	QDT16969.1	Uncharacterized CE15		Alienimonas californiensis CA12	Bacteria			28	386
45	QDT35753.1	Uncharacterized CE15		Planctomycetes bacterium Pan189	Bacteria			54	420
46	QDT66867.1	Uncharacterized CE15		Calycomorphotria hydatis V22	Bacteria			52	412
47	QGJ69901.1	Uncharacterized CE15		Planctomycetales bacterium 10988	Bacteria			72	431
48	SDD87306.1	Uncharacterized CE15		Auraticoccus monumenti MON 2.2	Bacteria			65	417
49	QNF72491.1	Uncharacterized CE15		Pseudonocardia sp. P5CWW2701	Bacteria			7	348
50	ANY07242.1	Uncharacterized CE15		Pseudonocardia sp. HH130630-07	Bacteria			78	424
51	ALL85951.1	Uncharacterized CE15		Pseudonocardia sp. EC080619-01	Bacteria			2	333
52	ALE77052.1	Uncharacterized CE15		Pseudonocardia sp. EC080625-04	Bacteria			52	399
53	WFG47430.1	Uncharacterized CE15		Pseudonocardia alni Shahu	Bacteria			3	352
54	ANY10854.1	Uncharacterized CE15		Pseudonocardia sp. HH130630-07	Bacteria			13	362
55	ALE86700.1	Uncharacterized CE15		Pseudonocardia sp. HH130629-09	Bacteria			18	363
56	ALL79991.1	Uncharacterized CE15		Pseudonocardia sp. EC080610-09	Bacteria			8	354
57	BBG05761.1	Uncharacterized CE15		Pseudonocardia autotrophica NBRC 12743	Bacteria			70	416
58	BBG01335.1	Uncharacterized CE15		Pseudonocardia autotrophica NBRC 12743	Bacteria			72	425
59	ALE83935.1	Uncharacterized CE15		Pseudonocardia sp. HH130629-09	Bacteria			38	390
60	ALE77971.1	Uncharacterized CE15		Pseudonocardia sp. AL041005-10	Bacteria			35	387
61	WFG46935.1	Uncharacterized CE15		Pseudonocardia alni Shahu	Bacteria			2	348
62	ALL78758.1	Uncharacterized CE15		Pseudonocardia sp. EC080610-09	Bacteria			9	363
63	ALE76107.1	Uncharacterized CE15		Pseudonocardia sp. EC080625-04	Bacteria			9	363
64	ALL84965.1	Uncharacterized CE15		Pseudonocardia sp. EC080619-01	Bacteria			9	363
65	ANY05336.1	Uncharacterized CE15		Pseudonocardia sp. HH130630-07	Bacteria			17	371
66	AHF91189.1	Uncharacterized CE15		Opitutaceae bacterium TAV5	Bacteria			30	394
67	WAC19174.1	Uncharacterized CE15		Luteolibacter sp. SL250	Bacteria			18	372
68	UQZ85950.1	Uncharacterized CE15		Paenibacillus konkukensis SK3146	Bacteria			11	372
69	QNK58798.1	Uncharacterized CE15		Paenibacillus sp. PAMC21692	Bacteria			7	371
70	QHW35286.1	Uncharacterized CE15		Paenibacillus rhizovicinus 14171R-81	Bacteria			7	365
71	QHT60959.1	Uncharacterized CE15		Paenibacillus lycopersici 12200R-189	Bacteria			6	367
72	AEV29352.1	Uncharacterized CE15		Sphaerochaeta pleomorpha str. Grapes	Bacteria			20	370
73	QSI03296.1	Uncharacterized CE15		Treponema ruminis RU1	Bacteria			9	374
74	U00000042			42Lachnoclostridium citroniae NLAE-zl-G70 scaffold00005|kraken:taxid|358743_15	Bacteria			11	374
75	WAJ22692.1	Uncharacterized CE15		Lacrimispora xylanolytica sy1	Bacteria			8	372
76	U00000010			10Clostridium aerotolerans DSM 5434 scaffold00007|kraken:taxid|1410651_1	Bacteria			8	371
77	ATL90112.1	Uncharacterized CE15		Faecalibacterium prausnitzii Indica	Bacteria			10	395
78	UQK48572.1	Uncharacterized CE15		Faecalibacterium sp. I2-3-92	Bacteria			10	395
79	QIA41681.1	Uncharacterized CE15		Faecalibacterium duncaniae JCM 31915	Bacteria			10	395
80	ATO99932.1	Uncharacterized CE15		Faecalibacterium prausnitzii A2165	Bacteria			10	395
81	AEE95892.1	Uncharacterized CE15		Mahella australiensis 50-1 BON	Bacteria			10	360
82	U00000057			57Lachnospiraceae bacterium NLAE-zl-G231 scaffold00009|kraken:taxid|1855376_14	Bacteria			15	357
83	BDF48874.1	Uncharacterized CE15		Lachnospiraceae bacterium CE91-St56	Bacteria			25	368
84	QOV20253.1	Uncharacterized CE15		Blautia liquoris LZLJ-3	Bacteria			13	356
85	ALL53565.1	Uncharacterized CE15		uncultured firmicutes bacterium contig_31	Bacteria			12	358
86	AKP53803.1	Uncharacterized CE15		Cyclobacterium amurskyense KCTC 12363	Bacteria			37	396
87	AEL28337.1	Uncharacterized CE15		Cyclobacterium marinum DSM 745	Bacteria			37	397
88	SMD44468.1	Uncharacterized CE15		Aquiflexum balticum DSM 16537	Bacteria			41	399
89	AMQ57897.1	Uncharacterized CE15		Algoriphagus sanaruensis M8-2	Bacteria			18	376
90	BBA16810.1	Uncharacterized CE15		Petrimonas sp. IBARAKI	Bacteria			34	392
91	BBD46945.1	Uncharacterized CE15		Petrimonas sp. IBARAKI	Bacteria			34	392
92	SCM55466.1	Uncharacterized CE15		Petrimonas mucosa DSM 28695	Bacteria			32	390
93	UCS91661.1	Uncharacterized CE15		Echinicola marina SCS 3-6	Bacteria			38	398
94	QIP15979.1	Uncharacterized CE15		Spirosoma aureum BT328	Bacteria			37	397
95	QHV97621.1	Uncharacterized CE15		Spirosoma endbachense I-24	Bacteria			37	397
96	QHV99422.1	Uncharacterized CE15		Spirosoma endbachense I-24	Bacteria			37	396
97	QMW05499.1	Uncharacterized CE15		Spirosoma sp. KCTC 72228	Bacteria			37	395
98	QDK78727.1	Uncharacterized CE15		Spirosoma sp. KCTC 42546	Bacteria			39	399
99	UFH52174.1	Uncharacterized CE15		Spirosoma sp. KNUC1025	Bacteria			37	396
100	USJ30571.1	Uncharacterized CE15		Dyadobacter chenhuakuii	Bacteria			31	387
101	UON82814.1	Uncharacterized CE15		Dyadobacter chenwenxiniae	Bacteria			32	387
102	USJ35629.1	Uncharacterized CE15		Dyadobacter fanqingshengii	Bacteria			32	387
103	WAC10138.1	Uncharacterized CE15		Dyadobacter pollutisoli	Bacteria			32	390
104	ACT94248.1	Uncharacterized CE15		Dyadobacter fermentans DSM 18053	Bacteria			40	399
105	QRR01285.1	Uncharacterized CE15		Dyadobacter sandarakinus Q3-56	Bacteria			35	392
106	QPH40105.1	Uncharacterized CE15		Pedobacter endophyticus JBR3-12	Bacteria			59	416
107	UYQ95857.1	Uncharacterized CE15		Chitinophaga horti	Bacteria			48	398
108	UEG51655.1	Uncharacterized CE15		Mucilaginibacter daejeonensis KACC 14964	Bacteria			45	405
109	QDW28151.1	Uncharacterized CE15		Pedobacter sp. KBS0701	Bacteria			16	377
110	QDV24353.1	Uncharacterized CE15		Aureliella helgolandensis Q31a	Bacteria			65	433
111	QDT13889.1	Uncharacterized CE15		Planctomycetes bacterium K23_9	Bacteria			37	429
112	QEG02698.1	Uncharacterized CE15		Planctomycetota bacterium Mal15	Bacteria			44	438
113	QDV81186.1	Uncharacterized CE15		Planctomycetes bacterium TBK1r	Bacteria			44	438
114	QDV40435.1	Uncharacterized CE15		Stieleria neptunia Enr13	Bacteria			49	287
115	QDV60974.1	Uncharacterized CE15		Crateriforma conspicua Mal65	Bacteria			35	432
116	CAD73544.1	Uncharacterized CE15		Rhodopirellula baltica SH 1	Bacteria			72	469
117	QEG23059.1	Uncharacterized CE15		Mariniblastus fucicola FC18	Bacteria			41	449
118	QXD30662.1	Uncharacterized CE15		Candidatus Pelagisphaera phototrophica	Bacteria			16	116
119	QXD26379.1	Uncharacterized CE15		Opitutae bacterium ISCC 51	Bacteria			22	411
120	QXD27218.1	Uncharacterized CE15		Opitutae bacterium ISCC 52	Bacteria			22	411
121	AMV20948.1	Uncharacterized CE15		Planctomyces sp. SH-PL14	Bacteria			40	429
122	QDT57343.1	Uncharacterized CE15		Caulifigura coniformis Pan44	Bacteria			36	430
123	ASV74750.1	Uncharacterized CE15		Thermogutta terrifontis R1	Bacteria			71	458
124	ARA94045.1	Uncharacterized CE15		Rhodothermaceae bacterium RA	Bacteria			36	424
125	UUO08527.1	Uncharacterized CE15		Blastopirellula sp. J2-11	Bacteria			40	430
126	AMV32368.1	Uncharacterized CE15		Pirellula sp. SH-Sr6A	Bacteria			54	438
127	QIF05955.1	Uncharacterized CE15		Roseimicrobium sp. ORNL1	Bacteria			30	433
128	QEH32179.1	Uncharacterized CE15		Aquisphaera giovannonii OJF2	Bacteria			24	416
129	AMV35987.1	Uncharacterized CE15		Planctomyces sp. SH-PL62	Bacteria			35	430
130	APW61415.1	Uncharacterized CE15		Paludisphaera borealis PX4	Bacteria			42	434
131	QUE50725.1	Uncharacterized CE15		Luteolibacter ambystomatis 32A	Bacteria			23	413
132	QJE99371.1	Uncharacterized CE15		Luteolibacter luteus G-1-1-1	Bacteria			15	404
133	ACT96902.1	Uncharacterized CE15		Dyadobacter fermentans DSM 18053	Bacteria			28	414
134	WAC12822.1	Uncharacterized CE15		Dyadobacter pollutisoli	Bacteria			11	397
135	AYQ34613.1	Uncharacterized CE15		Runella sp. SP2	Bacteria			24	416
136	QMW04238.1	Uncharacterized CE15		Spirosoma sp. KCTC 72228	Bacteria			25	417
137	QDK81057.1	Uncharacterized CE15		Spirosoma sp. KCTC 42546	Bacteria			25	417
138	QHV93555.1	Uncharacterized CE15		Spirosoma endbachense I-24	Bacteria			25	417
139	QIP14264.1	Uncharacterized CE15		Spirosoma aureum BT328	Bacteria			28	420
140	ALJ01753.1	Uncharacterized CE15		Rufibacter tibetensis 1351	Bacteria			28	413
141	WBL23374.1	Uncharacterized CE15		Zunongwangia sp. HRR-M8	Bacteria			28	412
142	WBL24680.1	Uncharacterized CE15		Zunongwangia sp. HGR-M22	Bacteria			29	412
143	BCS34540.1	Uncharacterized CE15		Luteitalea sp. TBR-22	Bacteria			37	422
144	AMY11561.1	Uncharacterized CE15		Acidobacteria bacterium DSM 100886	Bacteria			39	422
145	AVM44355.1	Uncharacterized CE15		Victivallales bacterium CCUG 44730	Bacteria			49	425
146	WBQ14101.1	Uncharacterized CE15		Hyphomonadaceae bacterium BL14	Bacteria			57	429
147	WBQ11449.1	Uncharacterized CE15		Hyphomonadaceae bacterium ML37	Bacteria			60	429
148	ABI66382.1	Uncharacterized CE15		Maricaulis maris MCS10	Bacteria			35	394
149	WDI32662.1	Uncharacterized CE15		Hyphococcus flavus MCCC 1K03223	Bacteria			38	425
150	UNE48572.1	Uncharacterized CE15		Aquisalinus flavus D11M-2	Bacteria			37	420
151	ACT58504.1	Uncharacterized CE15		Hirschia baltica ATCC 49814	Bacteria			55	431
152	QGZ94680.1	Uncharacterized CE15		Terricaulis silvestris 0127_4	Bacteria			40	420
153	WGM37615.1	Uncharacterized CE15		Caulobacter sp. NIBR1757	Bacteria			32	408
154	QYJ02110.1	Uncharacterized CE15		Thalassobius mediterraneus DP8N14-7	Bacteria			52	425
155	QSR21540.1	Uncharacterized CE15		Hyphomonas sp. KY3	Bacteria			65	420
156	ABI77990.1	Uncharacterized CE15		Hyphomonas neptunium ATCC 15444	Bacteria			92	446
157	AXE65381.1	Uncharacterized CE15		Hyphomonas sp. CACIAM 19H1	Bacteria			53	408
158	SDD31259.1	Uncharacterized CE15		Auraticoccus monumenti MON 2.2	Bacteria			8	376
159	U00000055			55Porphyromonadaceae bacterium KH3CP3RA scaffold00017|kraken:taxid|1855396_	Bacteria			48	370
160	WED64242.1<1>	Uncharacterized CE15		Opitutaceae bacterium LMO-M01	Bacteria			34	345
161	QKJ30743.1<1>	Uncharacterized CE15		Mucilaginibacter mali G2-14	Bacteria			71	378
162	USZ72444.1<1>	Uncharacterized CE15		Halovivax sp. AGai3-5	Archaea			84	405
163	QOY89374.1	Uncharacterized CE15		Paludibaculum fermentans P105	Bacteria			71	392
164	USJ36862.1	Uncharacterized CE15		Dyadobacter fanqingshengii	Bacteria			79	399
165	QNL48806.1<1>	Uncharacterized CE15		Olivibacter sp. SDN3	Bacteria			82	402
166	QNL48665.1	Uncharacterized CE15		Olivibacter sp. SDN3	Bacteria			84	404
167	SCM59684.1	Uncharacterized CE15		Petrimonas mucosa ING2-E5A	Bacteria			45	365
168	AKP51248.1	Uncharacterized CE15		Cyclobacterium amurskyense KCTC 12363	Bacteria			82	401
169	AEL25656.1<1>	Uncharacterized CE15		Cyclobacterium marinum DSM 745	Bacteria			82	401
170	U00000056			56Porphyromonadaceae bacterium KH3CP3RA scaffold00017|kraken:taxid|1855396_8	Bacteria			56	378
171	U00000059			59Porphyromonadaceae bacterium KH3R12 scaffold00001|kraken:taxid|1855397_14	Bacteria			54	376
172	USZ72444.1<2>	Uncharacterized CE15		Halovivax sp. AGai3-5	Archaea			443	764
173	QKJ30743.1<2>	Uncharacterized CE15		Mucilaginibacter mali G2-14	Bacteria			571	779
174	WED64242.1<2>	Uncharacterized CE15		Opitutaceae bacterium LMO-M01	Bacteria			520	730
175	AEL25656.1<2>	Uncharacterized CE15		Cyclobacterium marinum DSM 745	Bacteria			532	761
176	QNL48806.1<2>	Uncharacterized CE15		Olivibacter sp. SDN3	Bacteria			570	774
177	AUX21861.1	Uncharacterized CE15		Sorangium cellulosum So ceGT47	Bacteria			148	487
178	ATC64311.1	Uncharacterized CE15		Verrucomicrobiota bacterium HZ-65	Bacteria			75	480
179	AMY10873.1	Uncharacterized CE15		Acidobacteria bacterium DSM 100886	Bacteria			23	404
180	QDS94225.1	Uncharacterized CE15		Roseimaritima multifibrata FF011L	Bacteria			44	371
181	BDI28796.1	Uncharacterized CE15		Capsulimonas corticalis AX-7	Bacteria			18	342
182	BCM93758.1	Uncharacterized CE15		Abditibacteriota bacterium IAD-21	Bacteria			45	368
183	QXD25092.1	Uncharacterized CE15		Opitutae bacterium ISCC 51	Bacteria			39	375
184	QOV90051.1	Uncharacterized CE15		Phycisphaerales bacterium M1803	Bacteria			28	381
185	ABX44209.1	Uncharacterized CE15		Lachnoclostridium phytofermentans ISDg	Bacteria			1504	1853
186	QAY65135.1	Uncharacterized CE15		Paenibacillus protaetiae FW100M-2	Bacteria			64	445
187	AYG02495.1	Uncharacterized CE15		Gryllotalpicola protaetiae 2DFW10M-5	Bacteria			424	778
188	AYF97339.1	Uncharacterized CE15		Protaetiibacter intestinalis 2DFWR	Bacteria			385	778
189	QTE67611.1	Uncharacterized CE15		Clostridiales bacterium XBB3002	Bacteria			379	794
190	U00000028			28Lachnospiraceae bacterium YSD2013 scaffold00027|kraken:taxid|1520828_1	Bacteria			550	933
191	U00000022			22Lachnospiraceae bacterium G11 scaffold00007|kraken:taxid|1200747_5	Bacteria			8	288
192	QTE69547.1	Uncharacterized CE15		Clostridiales bacterium XBB3002	Bacteria			37	403
193	QUA54463.1	Uncharacterized CE15		Clostridiales bacterium WTE2008	Bacteria			13	379
194	U00000034			34Clostridiales bacterium WTE2008 scaffold00007|kraken:taxid|1898207_1	Bacteria			22	388
195	QTE70682.1	Uncharacterized CE15		Clostridiales bacterium FE2011	Bacteria			13	379
196	QTE74645.1	Uncharacterized CE15		Clostridiales bacterium FE2010	Bacteria			13	379
197	U00000050			50Clostridiales bacterium WTE2008 scaffold00008|kraken:taxid|1898207_9	Bacteria			13	379
198	U00000026<2>			26Lachnospiraceae bacterium YSD2013 scaffold00018|kraken:taxid|1520828_	Bacteria			386	744
199	U00000033			33Ruminococcus flavefaciens YRD2003 scaffold00002|kraken:taxid|1265_	Bacteria			298	647
200	U00000043			43Ruminococcus flavefaciens YRD2003 scaffold00003|kraken:taxid|1265_	Bacteria			385	736
201	U00000020			20Ruminococcus flavefaciens YRD2003 scaffold00012|kraken:taxid|1265_5	Bacteria			387	738
202	U00000002			2Ruminococcus flavefaciens AE3010 scf7180000000009|quiver|kraken:taxid|1384066_276	Bacteria			382	733
203	U00000018			18Ruminococcus flavefaciens YRD2003 scaffold00009|kraken:taxid|1265_2	Bacteria			382	733
204	U00000005			5Ruminococcus flavefaciens MA2007 scaffold00004|kraken:taxid|1410670_16	Bacteria			382	733
205	CAB55348.1	Uncharacterized CE15		Ruminococcus flavefaciens 17	Bacteria			381	732
206	U00000004			4Ruminococcus flavefaciens ND2009 scaffold00003|kraken:taxid|1410672_17	Bacteria			293	644
207	U00000019			19Ruminococcus flavefaciens YRD2003 scaffold00003|kraken:taxid|1265_1	Bacteria			292	643
208	U00000025			25Lachnospiraceae bacterium YSD2013 scaffold00013|kraken:taxid|1520828_	Bacteria			3	331
209	U00000012			12Lachnospiraceae bacterium AC2028 scaffold00006|kraken:taxid|1408321_8	Bacteria			3	343
210	U00000048			48Butyrivibrio fibrisolvens AR40 scaffold00002|kraken:taxid|831_5	Bacteria			3	341
211	U00000001			1Butyrivibrio fibrisolvens MD2001 scaffold00003|kraken:taxid|1280703_16	Bacteria			3	341
212	U00000006			6Lachnospiraceae bacterium V9D3004 scaffold00009|kraken:taxid|1410632_4	Bacteria			196	555
213	ACI20038.1	Uncharacterized CE15		Dictyoglomus thermophilum H-6-12	Bacteria			18	340
214	BCS80404.1	Uncharacterized CE15		Caldicellulosiruptor diazotrophicus YA01	Bacteria			1496	1840
215	ADQ41707.1	Uncharacterized CE15		Caldicellulosiruptor acetigenus I77R1B	Bacteria			1341	1685
216	BAM47881.1	Uncharacterized CE15		Amphibacillus xylanus NBRC 15112	Bacteria			269	617
217	ACT04611.1	Uncharacterized CE15		Paenibacillus sp. JDR-2	Bacteria			19	364
218	U00000026<5>			26Lachnospiraceae bacterium YSD2013 scaffold00018|kraken:taxid|1520828_	Bacteria			1691	2033
219	WCQ95634.1	Uncharacterized CE15		Sorangium sp. Soce836	Bacteria			101	424
220	CAN95599.1	Uncharacterized CE15		Sorangium cellulosum So ce56	Bacteria			16	326
221	AGP39020.1	Uncharacterized CE15		Sorangium cellulosum So0157-2	Bacteria			2	282
222	WCQ94465.1	Uncharacterized CE15		Sorangium sp. Soce836	Bacteria			56	366
223	AUX35159.1	Uncharacterized CE15		Sorangium cellulosum So ce836	Bacteria			56	366
224	AUX44404.1	Uncharacterized CE15		Sorangium cellulosum So ce26	Bacteria			13	323
225	AUX25193.1	Uncharacterized CE15		Sorangium cellulosum So ceGT47	Bacteria			136	446
226	AUX38369.1	Uncharacterized CE15		Sorangium cellulosum So ce836	Bacteria			122	447
227	WCQ97657.1	Uncharacterized CE15		Sorangium sp. Soce836	Bacteria			122	447
228	AUX39567.1	Uncharacterized CE15		Sorangium cellulosum So ce26	Bacteria			115	446
229	ADL26191.1	Uncharacterized CE15		Fibrobacter succinogenes subsp. succinogenes S85	Bacteria			176	502
230	U00000102			Fsuccinogenes_CE1	Bacteria			25	351
231	ACX75934.1	Uncharacterized CE15		Fibrobacter succinogenes subsp. succinogenes S85	Bacteria			176	502
232	U00000023			23Fibrobacter succinogenes HM2 scaffold00001|kraken:taxid|833_117	Bacteria			169	495
233	U00000097			jgi32|NeoWI3_1|80325	Eukaryota			56	384
234	U00000085			jgi20|NeoGfMa1|456	Eukaryota			157	485
235	U00000066			jgi1|Caecom1|15083	Eukaryota			175	503
236	AWI67014.1	Uncharacterized CE15		Caecomyces sp. Iso3	Eukaryota			58	386
237	U00000073			jgi8|Neolan1|49818	Eukaryota			154	482
238	U00000088			jgi23|Neosp1|30284	Eukaryota			4	332
239	U00000070			jgi5|Neolan1|105748	Eukaryota			154	482
240	U00000095			jgi30|PirE2_1|6662	Eukaryota			65	393
241	U00000076			jgi11|Piromy_p0_1|44722	Eukaryota			147	475
242	UOQ69657.1	Uncharacterized CE15		Hymenobacter sp. 5420S-77	Bacteria			54	383
243	AHJ97958.1	Uncharacterized CE15		Hymenobacter swuensis DY53	Bacteria			53	383
244	UOG77575.1	Uncharacterized CE15		Hymenobacter tibetensis KACC 21982	Bacteria			53	383
245	UOQ51187.1	Uncharacterized CE15		Hymenobacter sp. 5116S-27	Bacteria			76	399
246	UOQ70432.1	Uncharacterized CE15		Hymenobacter sp. 5116S-3	Bacteria			32	263
247	ACB75551.1	glucuronoyl esterase (Oter_2268; OtCE15B)	3.1.1.117	Opitutus terrae PB90-1	Bacteria	B1ZPU8		62	415
248	ULC58137.1	Uncharacterized CE15		Sabulilitoribacter sp. BrNp1-15	Bacteria			60	380
249	AHW58787.1	Uncharacterized CE15		Draconibacterium orientale FH5	Bacteria			56	376
250	URW78694.1	Uncharacterized CE15		Alkaliflexus sp. Ai-910	Bacteria			55	376
251	U00000032			32Prevotella sp. LC2012 scaffold00003|kraken:taxid|1761886_27	Bacteria			64	398
252	U00000037			37Prevotella sp. TC2-24 scaffold00004|kraken:taxid|81582_16	Bacteria			64	398
253	U00000040			40Prevotella sp. TF2-5 scaffold00001|kraken:taxid|1761889_14	Bacteria			52	381
254	U00000031			31Prevotella sp. LC2012 scaffold00001|kraken:taxid|1761886_81	Bacteria			28	357
255	U00000039			39Prevotella sp. NE3005 scaffold00006|kraken:taxid|1761887_28	Bacteria			29	357
256	U00000017			17Prevotella sp. FD3004 scaffold00001|kraken:taxid|1408309_70	Bacteria			28	359
257	U00000029			29Prevotella sp. KHP7 scaffold00001|kraken:taxid|1761885_71	Bacteria			29	359
258	U00000053			53Prevotella ruminicola KHT3 scaffold00003|kraken:taxid|839_44	Bacteria			29	359
259	U00000008			8Prevotella sp. P6B1 scaffold00001|kraken:taxid|1410613_58	Bacteria			54	377
260	U00000009			9Prevotella sp. P6B4 scaffold00002|kraken:taxid|1410614_3	Bacteria			54	377
261	U00000063			63Prevotella ruminicola KHT3 scaffold00004|kraken:taxid|839_	Bacteria			54	376
262	U00000003			3Prevotella sp. MA2016 scaffold00002|kraken:taxid|1408310_31	Bacteria			54	376
263	ADE83410.1	Uncharacterized CE15		Prevotella ruminicola 23	Bacteria			54	376
264	U00000052			52Prevotella ruminicola KHT3 scaffold00001|kraken:taxid|839_18	Bacteria			55	377
265	U00000011			11Prevotella sp. RM4 scaffold00002|kraken:taxid|1200547_23	Bacteria			54	376
266	QVJ82134.1	Uncharacterized CE15		Prevotella ruminicola KHP1	Bacteria			54	376
267	U00000030			30Prevotella sp. KHP1 scaffold00002|kraken:taxid|1761884_3	Bacteria			54	376
268	U00000044			44Prevotella ruminicola KHT3 scaffold00001|kraken:taxid|839_12	Bacteria			54	376
269	U00000007			7Prevotella ruminicola Ga6B6 scaffold00002|kraken:taxid|1410667_18	Bacteria			55	377
270	UKK53619.1	Uncharacterized CE15		Prevotella sp. E2-28	Bacteria			59	380
271	UKK67271.1	Uncharacterized CE15		Prevotella sp. E13-1	Bacteria			60	379
272	UKK70589.1	Uncharacterized CE15		Prevotella sp. E15-14	Bacteria			60	379
273	U00000046			46Prevotella sp. BP1-145 scaffold00008|kraken:taxid|645273_6	Bacteria			59	379
274	UKK64903.1	Uncharacterized CE15		Prevotella sp. E1-a	Bacteria			59	379
275	UKK62076.1	Uncharacterized CE15		Prevotella communis	Bacteria			59	379
276	UKK56550.1	Uncharacterized CE15		Prevotella sp. E13-3	Bacteria			59	379
277	U00000045			45Prevotella sp. BP1-148 scaffold00001|kraken:taxid|645274_6	Bacteria			59	379
278	UKK59309.1	Uncharacterized CE15		Prevotella sp. E2-25	Bacteria			59	379
279	UPS44298.1	Uncharacterized CE15		Prevotella sp. E15-22	Bacteria			54	376
280	U00000021			21Prevotellaceae bacterium HUN156 scaffold00007|kraken:taxid|1520830_5	Bacteria			59	379
281	U00000041			41Prevotellaceae bacterium MN60 scaffold00004|kraken:taxid|1945887_5	Bacteria			62	379
282	UBD70463.1	Uncharacterized CE15		Bacteroides cellulosilyticus BFG-250	Bacteria			57	380
283	UVO99090.1	Uncharacterized CE15		Bacteroides sp. BFG-257	Bacteria			57	380
284	UWZ90283.1	Uncharacterized CE15		Bacteroides cellulosilyticus PL2022	Bacteria			57	380
285	ALJ59535.1	Uncharacterized CE15		Bacteroides cellulosilyticus WH2	Bacteria			57	380
286	UVP52020.1	Uncharacterized CE15		Bacteroides cellulosilyticus BFG-371	Bacteria			57	380
287	QUT89422.1	Uncharacterized CE15		Bacteroides cellulosilyticus CL06T03C01	Bacteria			57	380
288	U00000038			38Bacteroidales bacterium WCE2008 scaffold00001|kraken:taxid|1945891_50	Bacteria			49	397
289	EFV29552.1	Uncharacterized CE15		Bacteroides eggerthii 1_2_48FAA	Bacteria			56	379
290	QUT46099.1	Uncharacterized CE15		Bacteroides eggerthii CL11T00C20	Bacteria			56	379
291	QRQ48279.1	Uncharacterized CE15		Bacteroides eggerthii FDAARGOS_1221	Bacteria			56	379
292	UWN89399.1	Uncharacterized CE15		Bacteroides eggerthii DSM 20697	Bacteria			56	379
293	ADD61496.1	Uncharacterized CE15		uncultured organism	unclassified			56	379
294	QEG23318.1	Uncharacterized CE15		Mariniblastus fucicola FC18	Bacteria			54	374
295	QEG00465.1	Uncharacterized CE15		Planctomycetota bacterium Mal15	Bacteria			57	377
296	QDV61572.1	Uncharacterized CE15		Crateriforma conspicua Mal65	Bacteria			52	374
297	QDV87438.1	Uncharacterized CE15		Planctomycetes bacterium TBK1r	Bacteria			59	381
298	APZ93381.1	Uncharacterized CE15		Fuerstiella marisgermanici NH11	Bacteria			54	376
299	QEG43818.1	Uncharacterized CE15		Roseimaritima ulvae UC8	Bacteria			61	383
300	ABG58510.1	Uncharacterized CE15		Cytophaga hutchinsonii ATCC 33406	Bacteria			57	379
301	UII23317.1	Uncharacterized CE15		Fulvivirga sp. W9P-11	Bacteria			51	374
302	U00000014			14Bacteroides sp. Ga6A2 scaffold00005|kraken:taxid|1410608_12	Bacteria			54	381
303	U00000064			64Bacteroidales bacterium KHT7 scaffold00010|kraken:taxid|1855373_2	Bacteria			54	381
304	U00000068			jgi3|Caecom1|61934	Eukaryota			53	376
305	U00000067			jgi2|Caecom1|26148	Eukaryota			53	377
306	U00000069			jgi4|Neolan1|104372	Eukaryota			52	376
307	U00000084			jgi19|NeoGfMa1|44059	Eukaryota			52	356
308	U00000100			jgi35|NeoWI3_1|84362	Eukaryota			52	367
309	U00000083			jgi18|NeoGfMa1|41170	Eukaryota			52	376
310	U00000098			jgi33|NeoWI3_1|80942	Eukaryota			52	376
311	U00000074			jgi9|Neolan1|98616	Eukaryota			52	376
312	U00000087			jgi22|NeoGfMa1|60338	Eukaryota			52	376
313	U00000071			jgi6|Neolan1|105967	Eukaryota			52	376
314	U00000099			jgi34|NeoWI3_1|81055	Eukaryota			52	376
315	U00000086			jgi21|NeoGfMa1|60286	Eukaryota			52	376
316	U00000072			jgi7|Neolan1|141866	Eukaryota			52	376
317	U00000082			jgi17|Anasp1|33018	Eukaryota			52	376
318	U00000080			jgi14|Pirfi3|26383	Eukaryota			21	345
319	U00000075			jgi10|Piromy_p0_1|35860	Eukaryota			52	375
320	U00000078			jgi13|Piromy_p0_1|8990	Eukaryota			52	375
321	U00000101			Prhizinflatus_CE1	Eukaryota			33	356
322	U00000077			jgi12|Piromy_p0_1|54655	Eukaryota			52	375
323	AWI67013.1	Uncharacterized CE15		Piromyces sp. A2	Eukaryota			15	299
324	U00000094			jgi29|PirE2_1|6098	Eukaryota			21	344
325	U00000096			jgi31|PirE2_1|3175	Eukaryota			14	337
326	U00000079			jgi14|Pirfi3|57983	Eukaryota			21	344
327	U00000081			jgi16|Anasp1|32765	Eukaryota			52	376
328	AFN75319.1	Uncharacterized CE15		Melioribacter roseus P3M-2	Bacteria			54	377
329	AUX25199.1	Uncharacterized CE15		Sorangium cellulosum So ceGT47	Bacteria			228	553
330	CAN91155.1	Uncharacterized CE15		Sorangium cellulosum So ce56	Bacteria			243	568
331	AUX41288.1	Uncharacterized CE15		Sorangium cellulosum So ce26	Bacteria			239	564
332	AUX29038.1	Uncharacterized CE15		Sorangium cellulosum So ce836	Bacteria			251	576
333	WCQ88428.1	Uncharacterized CE15		Sorangium sp. Soce836	Bacteria			251	576
334	AEY65731.1	Uncharacterized CE15		Clostridium sp. BNL1100	Bacteria			126	456
335	AUG57882.1	Uncharacterized CE15		Acetivibrio saccincola GGR1	Bacteria			4	238
336	QNU65924.1	Uncharacterized CE15		Ruminiclostridium herbifermentans MA18	Bacteria			132	458
337	CCA74892.1	glucuronoyl esterase (PIIN_08862)	3.1.1.117	Serendipita indica DSM 11827	Eukaryota	G4TU99		115	436
338	KAF2678018.1	Uncharacterized CE15		Lentithecium fluviatile CBS 122367	Eukaryota			35	356
339	AOT21131.1	Uncharacterized CE15		Sodiomyces alcalophilus ATCC 90507	Eukaryota			143	463
340	CAP60908.1	4-O-methyl-glucuronoyl methylesterase / glucuronoyl cinnamylesterase (PaGE1;Pa_0_910;PODANSg148)	3.1.1.117	Podospora anserina S mat+	Eukaryota	B2ABS0		122	448
341	VBB74964.1	Uncharacterized CE15		Podospora comata	Eukaryota			122	448
342	UPX12278.1	Uncharacterized CE15		Ascochyta rabiei	Eukaryota			40	360
343	CAE7007835.1	Uncharacterized CE15		Pyrenophora teres f. teres	Eukaryota			41	361
344	USP78555.1	Uncharacterized CE15		Curvularia clavata yc1106	Eukaryota			41	361
345	CBY00786.1	Uncharacterized CE15		Plenodomus lingam JN3 isolate M1	Eukaryota			41	361
346	QRD00772.1	Uncharacterized CE15		Parastagonospora nodorum SN15	Eukaryota			42	363
347	XP_332137.1	Uncharacterized CE15		Neurospora crassa OR74A	Eukaryota			42	364
348	AEO68173.1	Uncharacterized CE15		Thermothielavioides terrestris NRRL 8126	Eukaryota			44	365
349	AEO60464.1	4-O-methyl-glucuronoyl methylesterase (Ge2;StGE2;MYCTH_55568)	3.1.1.117	Thermothelomyces thermophilus ATCC 42464	Eukaryota	G2QJR6	4G4G[A] 4G4I[A] 4G4J[A]	44	366
350	CAP65970.1	Uncharacterized CE15		Podospora anserina S mat+	Eukaryota			43	363
351	CDP30167.1	Uncharacterized CE15		Podospora anserina S mat+	Eukaryota			43	363
352	VBB82012.1	Uncharacterized CE15		Podospora comata	Eukaryota			43	363
353	WDK21823.1	Uncharacterized CE15		Colletotrichum graminicola	Eukaryota			4	102
354	UQC88905.1	Uncharacterized CE15		Colletotrichum lupini IMI 504893	Eukaryota			43	365
355	BCL51557.1	Uncharacterized CE15		Pestalotiopsis sp. AN 7	Eukaryota			43	364
356	XP_360585.1	Uncharacterized CE15		Pyricularia oryzae 70-15	Eukaryota			120	444
357	QBZ61113.1	Uncharacterized CE15		Pyricularia oryzae	Eukaryota			90	414
358	AAP57749.1	4-O-methyl-glucuronoyl methylesterase (Cip2)	3.1.1.117	Trichoderma reesei QM6A	Eukaryota	G0RV93 Q7Z9N1	3PIC[A,B,C]	110	431
359	QYS97799.1	Uncharacterized CE15		Trichoderma simmonsii GH-Sj1	Eukaryota			110	431
360	UKZ74864.1	Uncharacterized CE15		Trichoderma virens FT-333	Eukaryota			109	415
361	UKZ48327.1	Uncharacterized CE15		Trichoderma virens Gv29-8	Eukaryota			109	430
362	UKZ65966.1	Uncharacterized CE15		Trichoderma atroviride P1	Eukaryota			107	428
363	UKZ91354.1	Uncharacterized CE15		Trichoderma asperellum FT101	Eukaryota			54	245
364	UKZ91353.1	Uncharacterized CE15		Trichoderma asperellum FT101	Eukaryota			65	256
365	EGX47404.1	Uncharacterized CE15		Orbilia oligospora ATCC 24927	Eukaryota			112	435
366	ANB15160.1	Uncharacterized CE15		Sugiyamaella lignohabitans CBS 10342	Eukaryota			47	385
367	QBX90223.1	glucuronoyl esterase (AfuCE)	3.1.1.117	Armillaria fuscipes	Eukaryota	A0A4D6BT21		18	341
368	QKX61132.1	Uncharacterized CE15		Talaromyces rugulosus W13939	Eukaryota			51	381
369	BCS20966.1	Uncharacterized CE15		Aspergillus puulaauensis MK2	Eukaryota			36	368
370	CAP91804.1	glucuronoyl esterase (Pc13g07350)	3.1.1.117	Penicillium rubens Wisconsin 54-1255	Eukaryota	B6H3U7		35	360
371	XP_003026289.1	4-O-methyl-glucuronoyl methylesterase (ScGE)	3.1.1.117	Schizophyllum commune H4-8	Eukaryota	D8QLP9		36	359
372	AIY68500.1	4-O-methyl-glucuronoyl methylesterase (CuGE)	3.1.1.117	Cerrena unicolor MS01356	Eukaryota	A0A0A7EQR3	6RTV[A,B] 6RU1[A,B] 6RU2[A,B] 6RV7[A,B] 6RV8[A,B] 6RV9[A,B]	111	440
373	AFM93784.1	4-O-methyl-glucuronoyl methylesterase (PcGE1;PcGCE)	3.1.1.117	Phanerochaete carnosa	Eukaryota	K5XDZ6		43	371
374	QBX90225.1	glucuronoyl esterase (PsCE)	3.1.1.117	Punctularia strigosozonata	Eukaryota	A0A4D6BQ82		19	342
375	APA06533.1	Uncharacterized CE15		Sclerotinia sclerotiorum 1980 UF-70	Eukaryota			48	366
376	AIF91541.1	Uncharacterized CE15		Cellvibrionaceae bacterium Bs12	Bacteria			404	731
377	AIF91552.1	Uncharacterized CE15		Teredinibacter waterburyi	Bacteria			706	1033
378	ARU26686.1	Uncharacterized CE15		Cellvibrio sp. PSBB006	Bacteria			309	634
379	QEI18640.1	Uncharacterized CE15		Cellvibrio japonicus ADPT1-KOJIBIOSE	Bacteria			301	627
380	QEI11486.1	Uncharacterized CE15		Cellvibrio japonicus ADPT3-ISOMALTOSE	Bacteria			301	627
381	ACE84239.1	Uncharacterized CE15		Cellvibrio japonicus Ueda107	Bacteria			280	606
382	QEI15060.1	Uncharacterized CE15		Cellvibrio japonicus ADPT2-NIGEROSE	Bacteria			301	627
383	QEI15061.1	Uncharacterized CE15		Cellvibrio japonicus ADPT2-NIGEROSE	Bacteria			119	445
384	ACE84474.1	Uncharacterized CE15		Cellvibrio japonicus Ueda107	Bacteria			119	445
385	QEI11487.1	Uncharacterized CE15		Cellvibrio japonicus ADPT3-ISOMALTOSE	Bacteria			119	445
386	QEI18641.1	Uncharacterized CE15		Cellvibrio japonicus ADPT1-KOJIBIOSE	Bacteria			119	445
387	UTF60173.1	Uncharacterized CE15		Gilvimarinus sp. DA14	Bacteria			51	376
388	QEY16465.1	Uncharacterized CE15		Cellvibrio sp. KY-GH-1	Bacteria			84	410
389	AGU11529.1	Uncharacterized CE15		uncultured organism	unclassified			66	398
390	WEM94707.1	Uncharacterized CE15		Telluria mixta ACM 1762	Bacteria			36	361
391	CAN92371.1	Uncharacterized CE15		Sorangium cellulosum So ce56	Bacteria			121	457
392	ACR11863.1	Uncharacterized CE15		Teredinibacter turnerae T7901	Bacteria			252	576
393	AUX41644.1	Uncharacterized CE15		Sorangium cellulosum So ce26	Bacteria			140	467
394	AGP37905.1	Uncharacterized CE15		Sorangium cellulosum So0157-2	Bacteria			39	269
395	AUX30814.1	Uncharacterized CE15		Sorangium cellulosum So ce836	Bacteria			147	474
396	WCQ90195.1	Uncharacterized CE15		Sorangium sp. Soce836	Bacteria			147	474
397	QEY18845.1	Uncharacterized CE15		Cellvibrio sp. KY-GH-1	Bacteria			244	565
398	AWS43417.1	Uncharacterized CE15		Streptosporangium sp. caverna	Bacteria			52	373
399	AWS48767.1	Uncharacterized CE15		Streptosporangium sp. caverna	Bacteria			37	358
400	AVT28516.1	Uncharacterized CE15		Plantactinospora sp. BC1	Bacteria			66	386
401	AVT38248.1	Uncharacterized CE15		Plantactinospora sp. BB1	Bacteria			66	386
402	WBB89866.1	Uncharacterized CE15		Verrucosispora sp. WMMC514	Bacteria			66	385
403	WBB52505.1	Uncharacterized CE15		Verrucosispora sp. WMMD573	Bacteria			66	385
404	WFE30266.1	Uncharacterized CE15		Solwaraspora sp. WMMD791	Bacteria			71	393
405	WFE21798.1	Uncharacterized CE15		Solwaraspora sp. WMMD937	Bacteria			71	391
406	QZD54985.1	Uncharacterized CE15		Glycomyces sp. TRM65418	Bacteria			75	395
407	ASW55359.1	Uncharacterized CE15		Plantactinospora sp. KBS50	Bacteria			71	214
408	AVT34059.1	Uncharacterized CE15		Plantactinospora sp. BC1	Bacteria			2	315
409	AVT41657.1	Uncharacterized CE15		Plantactinospora sp. BB1	Bacteria			2	315
410	BCY10641.1	Uncharacterized CE15		Actinoplanes sp. L3-i22	Bacteria			47	369
411	BCB79800.1	Uncharacterized CE15		Phytohabitans flavus NBRC 107702	Bacteria			64	386
412	BCB85091.1	Uncharacterized CE15		Phytohabitans suffuscus NBRC 105367	Bacteria			63	385
413	WBB90325.1	Uncharacterized CE15		Verrucosispora sp. WMMC514	Bacteria			69	391
414	WBB52857.1	Uncharacterized CE15		Verrucosispora sp. WMMD573	Bacteria			70	392
415	WFE48433.1	Uncharacterized CE15		Verrucosispora sp. WMMD1129	Bacteria			37	359
416	UOZ10293.1	Uncharacterized CE15		Amycolatopsis sp. WQ 127309	Bacteria			54	376
417	WIV55886.1	Uncharacterized CE15		Amycolatopsis sp. 2-2	Bacteria			55	377
418	UJW28583.1	Uncharacterized CE15		Saccharothrix sp. AJ9571	Bacteria			54	376
419	QFU88611.1	Uncharacterized CE15		Amycolatopsis sp. YIM 10	Bacteria			48	370
420	ADI11428.1	Uncharacterized CE15		Streptomyces bingchenggensis BCW-1	Bacteria			61	383
421	UHH22409.1	Uncharacterized CE15		Streptomyces sp. HNM0561	Bacteria			67	389
422	AUA08871.1	Uncharacterized CE15		Streptomyces sp. M56	Bacteria			67	389
423	QPI60681.1	Uncharacterized CE15		Streptomyces solisilvae HNM0141	Bacteria			67	389
424	WHX16371.1	Uncharacterized CE15		Streptomyces sp. NA07423	Bacteria			67	389
425	ATL87930.1	Uncharacterized CE15		Streptomyces malaysiensis DSM 4137	Bacteria			67	389
426	QDL68723.1	Uncharacterized CE15		Streptomyces malaysiensis DSM 4137	Bacteria			67	389
427	AGP61105.1	Uncharacterized CE15		Streptomyces rapamycinicus NRRL 5491	Bacteria			1	132
428	UTP36618.1	Uncharacterized CE15		Streptomyces rapamycinicus NRRL 5491	Bacteria			1	132
429	WAP60228.1	Uncharacterized CE15		Streptomyces sp. S465	Bacteria			67	389
430	SBT46148.1	Uncharacterized CE15		Micromonospora narathiwatensis DSM 45248	Bacteria			68	390
431	AXI81175.1	Uncharacterized CE15		Peterkaempfera bronchialis DSM 106435	Bacteria			2	323
432	QEV42693.1	Uncharacterized CE15		Streptomyces nodosus ATCC 14899	Bacteria			70	391
433	ADG89472.1	Uncharacterized CE15		Thermobispora bispora DSM 43833	Bacteria			63	383
434	QSI49107.1	Uncharacterized CE15		Thermobispora bispora ZC4	Bacteria			63	383
435	AJP05983.1	Uncharacterized CE15		Streptomyces cyaneogriseus subsp. noncyanogenus NMWT 1	Bacteria			48	370
436	CQR60065.1	Uncharacterized CE15		Streptomyces leeuwenhoekii C34 (= DSM 42122 = NRRL B-24963)	Bacteria			64	386
437	UCM90125.1	Uncharacterized CE15		Streptomyces marincola SCSIO 64649	Bacteria			68	389
438	ARQ68805.1	Uncharacterized CE15		Streptomyces sp. SCSIO 03032	Bacteria			68	389
439	AUH39473.1	Uncharacterized CE15		Streptomyces sp. CMB-StM0423	Bacteria			71	392
440	WBB61675.1	Uncharacterized CE15		Streptomyces sp. WMMC500	Bacteria			70	391
441	UED83297.1	Uncharacterized CE15		Streptomyces sp. MA3_2.13	Bacteria			67	390
442	QBI53618.1	Uncharacterized CE15		Streptomonospora litoralis M2	Bacteria			61	382
443	UWE13303.1	Uncharacterized CE15		Actinacidiphila bryophytorum DS3	Bacteria			72	394
444	URN13700.1	Uncharacterized CE15		Streptomyces radiopugnans MRC003	Bacteria			1	294
445	VEI92233.1	Uncharacterized CE15		Nocardiopsis dassonvillei NCTC10488	Bacteria			13	246
446	UOE21884.1	Uncharacterized CE15		Thermobifida halotolerans DSM 44931	Bacteria			2	323
447	UPT20921.1	Uncharacterized CE15		Thermobifida alba DSM 43795	Bacteria			58	379
448	AWL38063.1	Uncharacterized CE15		Streptomyces sp. SM18	Bacteria			75	397
449	QDI67460.1	Uncharacterized CE15		Streptomyces asterosporus DSM 41452	Bacteria			67	388
450	SBO93180.1	Uncharacterized CE15		Nonomuraea gerenzanensis ATCC 39727	Bacteria			36	267
451	UBU15424.1	Uncharacterized CE15		Nonomuraea gerenzanensis L70	Bacteria			36	267
452	ATE55402.1	Uncharacterized CE15		Actinosynnema pretiosum X47	Bacteria			61	382
453	ACU37989.1	Uncharacterized CE15		Actinosynnema mirum DSM 43827	Bacteria			61	382
454	QUF04481.1	Uncharacterized CE15		Actinosynnema mirum ATCC 31280	Bacteria			61	382
455	AXX31485.1	Uncharacterized CE15		Actinosynnema pretiosum subsp. pretiosum ATCC 31280	Bacteria			61	382
456	UVS79105.1	Uncharacterized CE15		Actinokineospora sp. UTMC 2448	Bacteria			64	386
457	QQQ80623.1	Uncharacterized CE15		Saccharothrix sp. 6-C	Bacteria			56	375
458	QFZ21274.1	Uncharacterized CE15		Saccharothrix syringae NRRL B-16468	Bacteria			69	389
459	WCN81380.1	Uncharacterized CE15		Micromonospora sp. LH3U1	Bacteria			73	394
460	SCE88203.1	Uncharacterized CE15		Micromonospora coriariae DSM 44875	Bacteria			73	394
461	AGZ41555.1	Uncharacterized CE15		Actinoplanes friuliensis DSM 7358	Bacteria			69	390
462	QCB95499.1	Uncharacterized CE15		Cellulomonas shaoxiangyii Z28	Bacteria			51	371
463	QGQ20714.1	Uncharacterized CE15		Cellulomonas sp. JZ18	Bacteria			85	405
464	UZN03225.1	Uncharacterized CE15		Cellulomonas sp. S1-8	Bacteria			62	381
465	UUI71693.1	Uncharacterized CE15		Cellulomonas xiejunii	Bacteria			66	386
466	QVI64387.1	Uncharacterized CE15		Cellulomonas wangleii zg-ZUI222	Bacteria			1	183
467	QWC18025.1	Uncharacterized CE15		Cellulomonas dongxiuzhuiae zg-ZUI157	Bacteria			1	183
468	BAL91158.1	Uncharacterized CE15		Actinoplanes missouriensis 431	Bacteria			51	372
469	QFY11616.1	Uncharacterized CE15		Nonomuraea nitratireducens WYY166	Bacteria			68	388
470	UQU65129.1	Uncharacterized CE15		Couchioplanes caeruleus TL65	Bacteria			68	389
471	UAB95323.1	Uncharacterized CE15		Dactylosporangium vinaceum NRRL B-16297	Bacteria			66	387
472	UWZ50066.1	Uncharacterized CE15		Dactylosporangium matsuzakiense NRRL B-16293	Bacteria			1	182
473	ADV26568.1	Uncharacterized CE15		Pseudoxanthomonas suwonensis 11-1	Bacteria			51	372
474	BCD99792.1	Uncharacterized CE15		Marinagarivorans cellulosilyticus GE09	Bacteria			275	599
475	AUX19668.1	Uncharacterized CE15		Sorangium cellulosum So ceGT47	Bacteria			149	476
476	AYM53128.1	Uncharacterized CE15		Sorangium cellulosum So ce377	Bacteria			141	468
477	CAN92334.1	Uncharacterized CE15		Sorangium cellulosum So ce56	Bacteria			143	470
478	AUX41741.1	Uncharacterized CE15		Sorangium cellulosum So ce26	Bacteria			12	339
479	AUX29136.1	Uncharacterized CE15		Sorangium cellulosum So ce836	Bacteria			12	339
480	WCQ88529.1	Uncharacterized CE15		Sorangium sp. Soce836	Bacteria			12	339
481	AGP35057.1	Uncharacterized CE15		Sorangium cellulosum So0157-2	Bacteria			12	339
482	ACR14261.1	Uncharacterized CE15		Teredinibacter turnerae T7901	Bacteria			691	1015
483	AUX27239.1	Uncharacterized CE15		Sorangium cellulosum So ceGT47	Bacteria			5	255
484	ADX07289.1	Uncharacterized CE15		Flammulina velutipes KACC 42777	Eukaryota			436	596
485	CBX90574.1	Uncharacterized CE15		Plenodomus lingam JN3 isolate M1	Eukaryota			149	464
486	AEO69819.1	Uncharacterized CE15		Thermothielavioides terrestris NRRL 8126	Eukaryota			76	385
487	QBX90222.1	glucuronoyl esterase (TtGE)	3.1.1.117	Thielavia terrestris	Eukaryota	A0A4D6BS73		55	364
488	VBB71301.1	Uncharacterized CE15		Podospora comata	Eukaryota			79	394
489	CAP59671.1	Uncharacterized CE15		Podospora anserina S mat+	Eukaryota			79	381
490	CDP22312.1	Uncharacterized CE15		Podospora anserina S mat+	Eukaryota			79	394
491	AEO60465.1	Uncharacterized CE15		Thermothelomyces thermophilus ATCC 42464	Eukaryota			77	385
492	QTE66997.1	Uncharacterized CE15		Clostridiales bacterium XBB3002	Bacteria			331	690
493	AHF25529.1	Uncharacterized CE15		uncultured bacterium Contigcl_8	Bacteria			334	697
494	SDS46622.1	Uncharacterized CE15		Jiangella sp. DSM 45060	Bacteria			3	348
495	QDZ11354.1	Uncharacterized CE15		Devosia sp. Gsoil 520	Bacteria			18	209
496	AUC52664.1	Uncharacterized CE15		Sagittula sp. P11	Bacteria			28	355
497	WHZ36087.1	Uncharacterized CE15		Sagittula sp. MA-2	Bacteria			28	355
498	WFB34540.1	Uncharacterized CE15		Kiritimatiellota bacterium B12222	Bacteria			25	394
499	ACQ80530.1	Uncharacterized CE15		Beutenbergia cavernae DSM 12333	Bacteria			26	372
500	SDS15216.1	Uncharacterized CE15		Microlunatus soli DSM 21800	Bacteria			24	341
501	QDP97699.1	Uncharacterized CE15		Microlunatus elymi KUDC0627	Bacteria			6	313
502	QGN33381.1	Uncharacterized CE15		Microlunatus sp. Gsoil 973	Bacteria			5	311
503	QOR70592.1	Uncharacterized CE15		Ruania alkalisoli RN3S43	Bacteria			25	402
504	QNE35558.1	Uncharacterized CE15		Leifsonia shinshuensis INR9	Bacteria			25	332
505	ACB73407.1	glucuronoyl esterase (Oter_0116; OtCE15A)	3.1.1.117	Opitutus terrae PB90-1	Bacteria	B1ZMF4	6GRW[A] 6GS0[A] 6SYR[A] 6SYU[A] 6SYV[A] 6SZ0[A] 6SZ4[A] 6SZO[A] 6T0E[A,B] 6T0I[A] 7B7H[A]	35	427
506	ABJ85237.1	glucuronoyl esterase (Acid_4275; SuCE15C)	3.1.1.117	Candidatus Solibacter usitatus Ellin6076	Bacteria	Q01YM8	6GRY[A] 6GU8[A]	33	416
507	SDR75986.1	Uncharacterized CE15		Opitutus sp. GAS368	Bacteria			22	412
508	WED65145.1	Uncharacterized CE15		Opitutaceae bacterium LMO-M01	Bacteria			104	468
509	AMR27547.1	Uncharacterized CE15		Hymenobacter psoromatis PAMC 26554	Bacteria			119	473
510	QDK82792.1	Uncharacterized CE15		Spirosoma sp. KCTC 42546	Bacteria			122	476
511	QMW07185.1	Uncharacterized CE15		Spirosoma sp. KCTC 72228	Bacteria			124	476
512	AKD53766.1	Uncharacterized CE15		Spirosoma radiotolerans DG5A	Bacteria			122	475
513	AUD03301.1	Uncharacterized CE15		Spirosoma pollinicola HA7	Bacteria			120	474
514	ADB42154.1	glucuronoyl esterase (Slin_6195; SlCE15B)	3.1.1.117	Spirosoma linguale DSM 74	Bacteria	D2QTM2		122	476
515	UFH54632.1	Uncharacterized CE15		Spirosoma sp. KNUC1025	Bacteria			120	474
516	QJW89442.1	Uncharacterized CE15		Spirosoma taeanense TS118	Bacteria			119	472
517	UHG91899.1	Uncharacterized CE15		Spirosoma oryzicola RHs26	Bacteria			118	472
518	QIP17683.1	Uncharacterized CE15		Spirosoma aureum BT328	Bacteria			111	464
519	QHV95213.1	Uncharacterized CE15		Spirosoma endbachense I-24	Bacteria			102	455
520	UWZ86241.1	Uncharacterized CE15		Occallatibacter riparius DSM 25168	Bacteria			73	458
521	ATZ76303.1	Uncharacterized CE15		uncultured proteobacterium	Bacteria			1	144
522	QHS52057.1	Uncharacterized CE15		Edaphobacter sp. 12200R-103	Bacteria			82	468
523	QEE29592.1	Uncharacterized CE15		Terriglobus albidus ORNL	Bacteria			82	468
524	AIE85929.1	Uncharacterized CE15		Fimbriimonas ginsengisoli Gsoil 348	Bacteria			64	436
525	QEH35886.1	Uncharacterized CE15		Aquisphaera giovannonii OJF2	Bacteria			86	497
526	QDT05386.1	Uncharacterized CE15		Rubripirellula lacrimiformis K22_7	Bacteria			86	480
527	AIA88983.1	Uncharacterized CE15		uncultured Spirosoma sp.	Bacteria			13	160
528	AHG92062.1	Uncharacterized CE15		Gemmatirosa kalamazoonensis KBS708	Bacteria			70	468
529	AMY08654.1	Uncharacterized CE15		Acidobacteria bacterium DSM 100886	Bacteria			86	473
530	QOY85695.1	Uncharacterized CE15		Paludibaculum fermentans P105	Bacteria			80	467
531	ABJ83653.1	glucuronoyl esterase (Acid_2664; SuCE15B)	3.1.1.117	Candidatus Solibacter usitatus Ellin6076	Bacteria	Q024C3		76	464
532	WCM28940.1	Uncharacterized CE15		Sphingomonas sp. QA11	Bacteria			82	502
533	UWZ85603.1	Uncharacterized CE15		Occallatibacter riparius DSM 25168	Bacteria			79	505
534	AXC12535.1	Uncharacterized CE15		Acidisarcina polymorpha SBC82	Bacteria			60	485
535	QNI34819.1	Uncharacterized CE15		Alloacidobacterium dinghuense 4Y35	Bacteria			68	494
536	QMV17980.1	Uncharacterized CE15		Granulicella sp. 5B5	Bacteria			75	502
537	ACO32082.1	Uncharacterized CE15		Acidobacterium capsulatum ATCC 51196	Bacteria			45	474
538	UZK70200.1	Uncharacterized CE15		Sphingomonas sp. S1-29	Bacteria			69	491
539	UUL83256.1	Uncharacterized CE15		Sphingomonas qomolangmaensis	Bacteria			69	491
540	UAK24881.1	Uncharacterized CE15		Sphingomonas nostoxanthinifaciens AK-PDB1-5	Bacteria			73	498
541	AJP74193.1	Uncharacterized CE15		Sphingomonas hengshuiensis WHSC-8	Bacteria			45	470
542	UOE48868.1	Uncharacterized CE15		Mucilaginibacter sp. SMC90	Bacteria			70	498
543	WEA03751.1	Uncharacterized CE15		Mucilaginibacter sp. SJ	Bacteria			70	498
544	QEM06019.1	Uncharacterized CE15		Mucilaginibacter rubeus P2	Bacteria			70	498
545	QEM18600.1	Uncharacterized CE15		Mucilaginibacter gossypii P4	Bacteria			70	498
546	QEM12655.1	Uncharacterized CE15		Mucilaginibacter rubeus P1	Bacteria			71	498
547	AYL95650.1	Uncharacterized CE15		Mucilaginibacter celer HYN0043	Bacteria			71	498
548	QEC76473.1	Uncharacterized CE15		Mucilaginibacter ginsenosidivorax KHI28	Bacteria			70	499
549	WDF78674.1	Uncharacterized CE15		Mucilaginibacter sp. KACC 22773	Bacteria			71	499
550	SDS11943.1	Uncharacterized CE15		Mucilaginibacter mallensis MP1X4	Bacteria			71	499
551	WCT14213.1	Uncharacterized CE15		Mucilaginibacter jinjuensis KACC 16571	Bacteria			70	496
552	QKJ30728.1	Uncharacterized CE15		Mucilaginibacter mali G2-14	Bacteria			72	515
553	SDF91486.1	Uncharacterized CE15		Terriglobus roseus GAS232	Bacteria			72	506
554	AFL90432.1	Uncharacterized CE15		Terriglobus roseus DSM 18391	Bacteria			75	504
555	QJD96603.1	Uncharacterized CE15		Mucilaginibacter robiniae F39-2	Bacteria			79	507
556	QMU30010.1	Uncharacterized CE15		Adhaeribacter radiodurans KUDC8001	Bacteria			81	511
557	QNF34774.1	Uncharacterized CE15		Adhaeribacter swui KCTC 52873	Bacteria			80	507
558	ALI97699.1	Uncharacterized CE15		Rufibacter tibetensis 1351	Bacteria			80	506
559	QCR23908.1	Uncharacterized CE15		Pontibacter sp. SGAir0037	Bacteria			80	506
560	AHM62667.1	Uncharacterized CE15		Flammeovirgaceae bacterium 311	Bacteria			80	506
561	UTA68429.1	Uncharacterized CE15		Emticicia sp. 21SJ11W-3	Bacteria			78	505
562	AFK03887.1	Uncharacterized CE15		Emticicia oligotrophica DSM 17448	Bacteria			81	505
563	BBE18655.1	Uncharacterized CE15		Aquipluma nitroreducens MeG22	Bacteria			79	508
564	AEE52271.1	Uncharacterized CE15		Haliscomenobacter hydrossis DSM 1100	Bacteria			75	503
565	AOW20564.1	Uncharacterized CE15		Urechidicola croceus LPB0138	Bacteria			78	509
566	UZD23839.1	Uncharacterized CE15		Algoriphagus sp. TR-M5	Bacteria			80	507
567	WBL41208.1	Uncharacterized CE15		Algoriphagus sp. TR-M9	Bacteria			80	507
568	AEI48968.1	Uncharacterized CE15		Runella slithyformis DSM 19594	Bacteria			78	506
569	AXE20125.1	Uncharacterized CE15		Runella rosea HYN0085	Bacteria			78	506
570	QNA44225.1	Uncharacterized CE15		Lacibacter sp. S13-6-22	Bacteria			80	510
571	ADB37762.1	glucuronoyl esterase (Slin_1716; SlCE15A)	3.1.1.117	Spirosoma linguale DSM 74	Bacteria	D2QQ29		79	508
572	AUD05822.1	Uncharacterized CE15		Spirosoma pollinicola HA7	Bacteria			79	508
573	ARK13782.1	Uncharacterized CE15		Fibrella sp. ES10-3-2-2	Bacteria			79	508
574	QKZ14153.1	Uncharacterized CE15		Spirosoma sp. KUDC1026	Bacteria			79	510
575	QJD79259.1	Uncharacterized CE15		Spirosoma rhododendri CJU-R4	Bacteria			79	510
576	QJW89772.1	Uncharacterized CE15		Spirosoma taeanense TS118	Bacteria			79	510
577	AKD53892.1	Uncharacterized CE15		Spirosoma radiotolerans DG5A	Bacteria			79	510
578	QDK77688.1	Uncharacterized CE15		Spirosoma sp. KCTC 42546	Bacteria			79	510
579	QHV98516.1	Uncharacterized CE15		Spirosoma endbachense I-24	Bacteria			79	509
580	QIP11184.1	Uncharacterized CE15		Spirosoma aureum BT328	Bacteria			79	510
581	ADQ78831.1	Uncharacterized CE15		Paludibacter propionicigenes WB4	Bacteria			77	505
582	U00000035			35Bacteroidales bacterium WCE2004 scaffold00003|kraken:taxid|1945890_1	Bacteria			70	499
583	AHF25435.1	Uncharacterized CE15		uncultured bacterium Contig39	Bacteria			70	499
584	AOS43588.1	Uncharacterized CE15		Lacunisphaera limnophila IG16b	Bacteria			968	1352
585	WED64357.1	Uncharacterized CE15		Opitutaceae bacterium LMO-M01	Bacteria			81	473
586	WCJ59775.1	Uncharacterized CE15		Fontisphaera persica	Bacteria			95	492
587	WED63046.1	Uncharacterized CE15		Opitutaceae bacterium LMO-M01	Bacteria			486	853
588	QDV34447.1	Uncharacterized CE15		Tautonia plasticadhaerens ElP	Bacteria			72	448
589	QEL13227.1	Uncharacterized CE15		Limnoglobus roseus PX52	Bacteria			71	440
590	QDU23201.1	Uncharacterized CE15		Urbifossiella limnaea ETA_A1	Bacteria			72	444
591	QJX00429.1	Uncharacterized CE15		Frigoriglobus tundricola PL17	Bacteria			77	446
592	VTR94695.1	Uncharacterized CE15		Gemmata massiliana	Bacteria			78	445
593	AMV26655.1	Uncharacterized CE15		Gemmata sp. SH-PL17	Bacteria			78	445
594	QHN03757.1	Uncharacterized CE15		Granulicella sp. WH15	Bacteria			81	454
595	BDC51063.1	Uncharacterized CE15		Bryobacterales bacterium F-183	Bacteria			67	431
596	BCS39586.1	Uncharacterized CE15		Bryobacterales bacterium F-183	Bacteria			67	431
597	AYB32119.1	Uncharacterized CE15		Chryseolinea soli KIS68-18	Bacteria			37	409
598	WJK45502.1	Uncharacterized CE15		Chitinophagaceae bacterium DXS	Bacteria			88	460
599	QEC68322.1	Uncharacterized CE15		Panacibacter ginsenosidivorans Gsoil1550	Bacteria			85	452
600	QMW00968.1	Uncharacterized CE15		Spirosoma sp. KCTC 72228	Bacteria			84	464
601	ARK10784.1	Uncharacterized CE15		Fibrella sp. ES10-3-2-2	Bacteria			82	460
602	CCH02316.1	Uncharacterized CE15		Fibrella aestuarina BUZ 2	Bacteria			82	455
603	AYQ36323.1	Uncharacterized CE15		Runella sp. SP2	Bacteria			35	410
604	AWW33329.1	Uncharacterized CE15		Echinicola strongylocentroti MEBiC08714	Bacteria			37	411
605	AGA78907.1	Uncharacterized CE15		Echinicola vietnamensis DSM 17526	Bacteria			95	470
606	ADF53344.1	Uncharacterized CE15		Zunongwangia profunda SM-A87	Bacteria			81	456
607	UAB86324.1	Uncharacterized CE15		Zunongwangia sp. SCSIO 43204	Bacteria			81	455
608	AYN68371.1	Uncharacterized CE15		Euzebyella marina RN62	Bacteria			75	450
609	ASV32567.1	Uncharacterized CE15		Maribacter cobaltidurans B1	Bacteria			75	450
610	QYH40819.1	Uncharacterized CE15		Algoriphagus sp. NBT04N3	Bacteria			77	442
611	AMQ55267.1	Uncharacterized CE15		Algoriphagus sanaruensis M8-2	Bacteria			76	443
612	QHT71286.1	Uncharacterized CE15		Rhodocytophaga rosea 172606-1	Bacteria			77	443
613	APU67062.1	Uncharacterized CE15		Christiangramia flava JLT2011	Bacteria			73	438
614	APS38638.1	Uncharacterized CE15		Salegentibacter sp. T436	Bacteria			75	440
615	UZH54489.1	Uncharacterized CE15		Salinimicrobium tongyeongense	Bacteria			75	440
616	UNG07883.1	Uncharacterized CE15		Gramella oceanisediminis	Bacteria			78	443
617	UJH90645.1	Uncharacterized CE15		Antarcticibacterium sp. 1MA-6-2	Bacteria			7	224
618	QOR75590.1	Uncharacterized CE15		Thermoflavifilum sp. isolate Bu77	Bacteria			86	455
619	ARA93149.1	Uncharacterized CE15		Rhodothermaceae bacterium RA	Bacteria			78	445
620	AEN74546.1	Uncharacterized CE15		Rhodothermus marinus SG0.5JP17-172	Bacteria			73	443
621	BBM70976.1	Uncharacterized CE15		Rhodothermus marinus AA2-13	Bacteria			73	443
622	BBM73955.1	Uncharacterized CE15		Rhodothermus marinus AA3-38	Bacteria			73	442
623	ACY49514.1	Uncharacterized CE15		Rhodothermus marinus DSM 4252	Bacteria			73	442
624	QIK77542.1	Uncharacterized CE15		Sphingomonas piscis HDW15B	Bacteria			86	433
625	AQR74744.1	Uncharacterized CE15		Sphingomonas sp. LM7	Bacteria			69	438
626	WHU02231.1	Uncharacterized CE15		Sphingomonas sp. NIBR02145	Bacteria			69	436
627	ACR12575.1	glucuronoyl esterase (TtCE15A; TERTU_0517)	3.1.1.117	Teredinibacter turnerae T7901	Bacteria	C5BN23	6HSW[A,B,C]	71	444
628	AQR63602.1	Uncharacterized CE15		Brevundimonas sp. LM2	Bacteria			63	413
629	UNE48974.1	Uncharacterized CE15		Aquisalinus flavus D11M-2	Bacteria			79	448
630	AGU12221.1	Uncharacterized CE15		uncultured organism	unclassified			78	445
631	UAL09588.1	Uncharacterized CE15		Caulobacter segnis CBR1	Bacteria			78	450
632	UBM57737.1	Uncharacterized CE15		Cytophagaceae bacterium YYF0007	Bacteria			78	442
633	AWL08304.1	Uncharacterized CE15		Pseudarcicella sp. HME7025	Bacteria			84	451
634	ACB77600.1	glucuronoyl esterase (Oter_4328; OtCE15D)	3.1.1.117	Opitutus terrae PB90-1	Bacteria	B1ZPB1		121	483
635	AIA18007.1	Uncharacterized CE15		uncultured bacterium	Bacteria			3	119
636	WCT73099.1	Uncharacterized CE15		Sphingomonas naphthae KACC 18716	Bacteria			37	400
637	AHG93140.1	Uncharacterized CE15		Gemmatirosa kalamazoonensis KBS708	Bacteria			92	475
638	AMY08143.1	Uncharacterized CE15		Acidobacteria bacterium DSM 100886	Bacteria			55	436
639	QEE29749.1	Uncharacterized CE15		Terriglobus albidus ORNL	Bacteria			41	425
640	QNI37744.1	Uncharacterized CE15		Edaphobacter sp. 4G125	Bacteria			45	428
641	AFL87217.1	Uncharacterized CE15		Terriglobus roseus DSM 18391	Bacteria			63	454
642	SDE74872.1	Uncharacterized CE15		Terriglobus roseus GAS232	Bacteria			69	452
643	QMV17439.1	Uncharacterized CE15		Granulicella sp. 5B5	Bacteria			51	434
644	AEU35229.1	Uncharacterized CE15		Granulicella mallensis MP5ACTX8	Bacteria			55	441
645	QGY46652.1	Uncharacterized CE15		Maribellus comscasis WC007	Bacteria			49	430
646	AYN68616.1	Uncharacterized CE15		Euzebyella marina RN62	Bacteria			47	428
647	QEC56759.1	Uncharacterized CE15		Flavisolibacter ginsenosidimutans Gsoil 636	Bacteria			45	424
648	QKJ28867.1	Uncharacterized CE15		Mucilaginibacter mali G2-14	Bacteria			52	439
649	QDH81649.1	Uncharacterized CE15		Echinicola soli LN3S3	Bacteria			33	414
650	QRR04030.1	Uncharacterized CE15		Dyadobacter sandarakinus Q3-56	Bacteria			47	429
651	ACT94340.1	Uncharacterized CE15		Dyadobacter fermentans DSM 18053	Bacteria			45	430
652	QHV96484.1	Uncharacterized CE15		Spirosoma endbachense I-24	Bacteria			47	430
653	QIP14164.1	Uncharacterized CE15		Spirosoma aureum BT328	Bacteria			47	430
654	WAC14666.1	Uncharacterized CE15		Dyadobacter pollutisoli	Bacteria			45	428
655	USJ37744.1	Uncharacterized CE15		Dyadobacter fanqingshengii	Bacteria			57	441
656	UON85282.1	Uncharacterized CE15		Dyadobacter chenwenxiniae	Bacteria			57	441
657	USJ31961.1	Uncharacterized CE15		Dyadobacter chenhuakuii	Bacteria			57	441
658	QOY92211.1	Uncharacterized CE15		Paludibaculum fermentans P105	Bacteria			45	428
659	ABJ82739.1	glucuronoyl esterase (Acid_1749; SuCE15A)	3.1.1.117	Candidatus Solibacter usitatus Ellin6076	Bacteria	Q027R8		43	427
660	ACB75560.1	glucuronoyl esterase (Oter_2278; OtCE15C)	3.1.1.117	Opitutus terrae PB90-1	Bacteria	B1ZPV7		1178	1563
661	WED64243.1	Uncharacterized CE15		Opitutaceae bacterium LMO-M01	Bacteria			1147	1531
662	UOQ68571.1	Uncharacterized CE15		Hymenobacter sp. 5420S-77	Bacteria			51	434
663	QDA59253.1	Uncharacterized CE15		Hymenobacter jejuensis 17J68-5	Bacteria			60	440
664	UIJ45324.1	Uncharacterized CE15		Sphingomonas cannabina DM2-R-LB4	Bacteria			41	420
665	AHE52024.1	Uncharacterized CE15		Sphingomonas sanxanigenens DSM 19645 = NX02	Bacteria			35	414
666	APR51937.1	Uncharacterized CE15		Sphingomonas sp. ABOJV	Bacteria			42	420
667	AJP74544.1	Uncharacterized CE15		Sphingomonas hengshuiensis WHSC-8	Bacteria			30	408
668	ATY33449.1	Uncharacterized CE15		Sphingomonas psychrotolerans Cra20	Bacteria			25	403
669	WBY07856.1	Uncharacterized CE15		Sphingomonas sp. 7/4-4	Bacteria			1	191
670	AIA94928.1	Uncharacterized CE15		uncultured Alistipes sp.	Bacteria			26	133
671	BCM93954.1	Uncharacterized CE15		Abditibacteriota bacterium IAD-21	Bacteria			5	386
672	BCM92621.1	Uncharacterized CE15		Abditibacteriota bacterium IAD-21	Bacteria			370	756
673	QEE28594.1	Uncharacterized CE15		Terriglobus albidus ORNL	Bacteria			31	424
674	QHN03003.1	Uncharacterized CE15		Granulicella sp. WH15	Bacteria			37	427
675	ADV84668.1	Uncharacterized CE15		Terriglobus saanensis SP1PR4	Bacteria			32	439
676	UTA69667.1	Uncharacterized CE15		Emticicia sp. 21SJ11W-3	Bacteria			31	415
677	AYQ34352.1	Uncharacterized CE15		Runella sp. SP2	Bacteria			41	426
678	AEI47500.1	Uncharacterized CE15		Runella slithyformis DSM 19594	Bacteria			41	425
679	AXE21545.1	Uncharacterized CE15		Runella rosea HYN0085	Bacteria			41	426
680	AEI49697.1	Uncharacterized CE15		Runella slithyformis DSM 19594	Bacteria			41	427
681	UHG92132.1	Uncharacterized CE15		Spirosoma oryzicola RHs26	Bacteria			38	425
682	AKD58308.1	Uncharacterized CE15		Spirosoma radiotolerans DG5A	Bacteria			38	420
683	ADB42503.1	glucuronoyl esterase (Slin_6546; SlCE15C)	3.1.1.117	Spirosoma linguale DSM 74	Bacteria	D2QUM1		37	420
684	AWL08943.1	Uncharacterized CE15		Pseudarcicella sp. HME7025	Bacteria			20	397
685	AEE51268.1	Uncharacterized CE15		Haliscomenobacter hydrossis DSM 1100	Bacteria			36	416
686	QMU31674.1	Uncharacterized CE15		Adhaeribacter radiodurans KUDC8001	Bacteria			28	414
687	QNF35959.1	Uncharacterized CE15		Adhaeribacter swui KCTC 52873	Bacteria			36	422
688	QHT72266.1	Uncharacterized CE15		Rhodocytophaga rosea 172606-1	Bacteria			32	417
689	QLH34574.1	Uncharacterized CE15		Cyclobacteriaceae bacterium	Bacteria			33	417
690	SDF34732.1	Uncharacterized CE15		Terriglobus roseus GAS232	Bacteria			35	397
691	SDF34770.1	Uncharacterized CE15		Terriglobus roseus GAS232	Bacteria			37	417
692	WJK46785.1	Uncharacterized CE15		Chitinophagaceae bacterium DXS	Bacteria			41	425
693	AEV98432.1	Uncharacterized CE15		Niastella koreensis GR20-10	Bacteria			39	424
694	WCJ58593.1	Uncharacterized CE15		Fontisphaera persica	Bacteria			37	425
695	QDU43627.1	Uncharacterized CE15		Symmachiella dynata Mal52	Bacteria			384	773
696	QDT48026.1	Uncharacterized CE15		Planctomycetes bacterium Pan258	Bacteria			384	773
697	QDU94458.1	Uncharacterized CE15		Lignipirellula cremea Pla85_3_4	Bacteria			38	426
698	QDU00021.1	Uncharacterized CE15		Gimesia aquarii V144	Bacteria			40	429
699	QDU11927.1	Uncharacterized CE15		Planctomycetes bacterium V202	Bacteria			40	429
700	QDV15746.1	Uncharacterized CE15		Planctomycetes bacterium Pan153	Bacteria			36	423
701	QDU48072.1	Uncharacterized CE15		Planctomycetes bacterium Pan110	Bacteria			36	423
702	QDT25078.1	Uncharacterized CE15		Gimesia panareensis Enr10	Bacteria			36	423
703	QDT76920.1	Uncharacterized CE15		Planctomycetes bacterium Mal35	Bacteria			36	423
704	QDT88707.1	Uncharacterized CE15		Gimesia algae Pan161	Bacteria			36	423
705	QEG14499.1	Uncharacterized CE15		Gimesia maris DSM 8797	Bacteria			36	423
706	QGQ32078.1	Uncharacterized CE15		Gimesia maris DSM 8797	Bacteria			36	423
707	QDU12561.1	Uncharacterized CE15		Planctomycetes bacterium CA11	Bacteria			36	423
708	QDU00661.1	Uncharacterized CE15		Planctomycetes bacterium V6	Bacteria			36	423
709	QGQ23436.1	Uncharacterized CE15		Gimesia benthica E7	Bacteria			36	423
710	QDT18589.1	Uncharacterized CE15		Planctomycetes bacterium HG66A1	Bacteria			36	423
711	QDT82717.1	Uncharacterized CE15		Planctomycetes bacterium MalM14	Bacteria			36	423
712	QDT40281.1	Uncharacterized CE15		Gimesia alba Pan241w	Bacteria			51	438
713	QDV48321.1	Uncharacterized CE15		Gimesia fumaroli Enr17	Bacteria			40	427
714	APZ91689.1	Uncharacterized CE15		Fuerstiella marisgermanici NH11	Bacteria			46	436
715	QDS88734.1	Uncharacterized CE15		Rosistilla ulvae EC9	Bacteria			44	429
716	QDV68997.1	Uncharacterized CE15		Rosistilla carotiformis Poly24	Bacteria			44	429
717	QDV56219.1	Uncharacterized CE15		Planctomycetes bacterium Mal33	Bacteria			44	429
718	QDV12221.1	Uncharacterized CE15		Rosistilla oblonga CA51	Bacteria			44	429
719	QDV12219.1	Uncharacterized CE15		Rosistilla oblonga CA51	Bacteria			44	429
720	QDU64231.1	Uncharacterized CE15		Planctomycetes bacterium Pan216	Bacteria			40	429
721	QDU37053.1	Uncharacterized CE15		Maioricimonas rarisocia Mal4	Bacteria			41	432
722	QDT33440.1	Uncharacterized CE15		Thalassoglobus polymorphus Mal48	Bacteria			41	433
723	QDV36691.1	Uncharacterized CE15		Tautonia plasticadhaerens ElP	Bacteria			42	418
724	UUO06104.1	Uncharacterized CE15		Blastopirellula sp. J2-11	Bacteria			35	421
725	UBM36173.1	Uncharacterized CE15		Bremerella volcania TYQ1	Bacteria			43	429
726	QDU76523.1	Uncharacterized CE15		Bremerella volcania Pan97	Bacteria			42	430
727	WDI40825.1	Uncharacterized CE15		Bremerella sp. P1	Bacteria			23	411
728	CDW92038.1	Uncharacterized CE15		uncultured bacterium	Bacteria			41	428
729	QEG34875.1	Uncharacterized CE15		Bythopirellula goksoeyrii Pr1d	Bacteria			37	419
730	AQQ72110.1	Uncharacterized CE15		Limihaloglobus sulfuriphilus SM-Chi-D1	Bacteria			63	443
731	U00000051			51Prevotella sp. TC2-28 scaffold00009|kraken:taxid|1761888_4	Bacteria			48	389
732	UVO94262.1	Uncharacterized CE15		Phocaeicola vulgatus BFG-626	Bacteria			44	425
733	UVR05266.1	Uncharacterized CE15		Phocaeicola vulgatus BFG-201	Bacteria			44	425
734	QJR54118.1	Uncharacterized CE15		Phocaeicola dorei JR05	Bacteria			44	425
735	WHX12503.1	Uncharacterized CE15		Phocaeicola dorei 1	Bacteria			44	425
736	WHX09550.1	Uncharacterized CE15		Phocaeicola dorei 2	Bacteria			44	425
737	AII66385.1	Uncharacterized CE15		Phocaeicola dorei isolate HS1_L_3_B_079	Bacteria			44	425
738	QUT85551.1	Uncharacterized CE15		Phocaeicola dorei CL06T03C03	Bacteria			44	425
739	QJR65246.1	Uncharacterized CE15		Phocaeicola dorei JR03	Bacteria			44	425
740	UWN82789.1	Uncharacterized CE15		Phocaeicola dorei DSM 17855	Bacteria			44	425
741	UYV08281.1	Uncharacterized CE15		Phocaeicola dorei DH3716Y	Bacteria			44	425
742	AII64746.1	Uncharacterized CE15		Phocaeicola dorei isolate HS1_L_1_B_010	Bacteria			44	425
743	AND18199.1	Uncharacterized CE15		Phocaeicola dorei CL03T12C01	Bacteria			44	425
744	QJR61084.1	Uncharacterized CE15		Phocaeicola dorei JR04	Bacteria			44	425
745	QJR73842.1	Uncharacterized CE15		Phocaeicola dorei JR01	Bacteria			44	425
746	QJR69509.1	Uncharacterized CE15		Phocaeicola dorei JR02	Bacteria			44	425
747	QJR77997.1	Uncharacterized CE15		Phocaeicola dorei DSM 17855	Bacteria			44	425
748	ALA72221.1	Uncharacterized CE15		Phocaeicola dorei isolate HS2_L_2_B_045b	Bacteria			44	425
749	QUT56827.1	Uncharacterized CE15		Phocaeicola vulgatus CL06T03C24	Bacteria			44	425
750	ABR37903.1	Uncharacterized CE15		Phocaeicola vulgatus ATCC 8482	Bacteria			44	425
751	QQY39771.1	Uncharacterized CE15		Phocaeicola vulgatus FDAARGOS_1098	Bacteria			44	425
752	AGH13557.1	Uncharacterized CE15		uncultured bacterium pUR16A2	Bacteria			1	333
753	AGH13541.1	Uncharacterized CE15		uncultured bacterium pUR16A2	Bacteria			304	671
754	CBK63993.1	Uncharacterized CE15		Alistipes shahii WAL 8301	Bacteria			38	426
755	UWN69727.1	Uncharacterized CE15		Alistipes shahii WAL 8301	Bacteria			38	426
756	UWN65314.1	Uncharacterized CE15		Alistipes senegalensis JC50	Bacteria			37	420
757	U00000062			62Bacteroides ovatus NLAE-zl-C500 scaffold00001|kraken:taxid|28116_15	Bacteria			63	446
758	WII03436.1	Uncharacterized CE15		Bacteroides ovatus CP926	Bacteria			63	446
759	UVQ65560.1	Uncharacterized CE15		Bacteroides ovatus BFG-299	Bacteria			63	446
760	UYU38535.1	Uncharacterized CE15		Bacteroides sp. DH3716P	Bacteria			63	446
761	UBF10559.1	Uncharacterized CE15		Bacteroides ovatus BFG-107	Bacteria			42	425
762	U00000047			47Bacteroides xylanisolvens NLAE-zl-G339 scaffold00001|kraken:taxid|371601_24	Bacteria			313	696
763	QUR45646.1	Uncharacterized CE15		Bacteroides xylanisolvens APCS1/XY	Bacteria			302	685
764	UVO70267.1	Uncharacterized CE15		Bacteroides ovatus BFG-177	Bacteria			3	122
765	QUT79457.1	Uncharacterized CE15		Bacteroides ovatus CL06T03C20	Bacteria			313	696
766	QDM10177.1	Uncharacterized CE15		Bacteroides ovatus 3725 D1 iv	Bacteria			302	685
767	QMI82187.1	Uncharacterized CE15		Bacteroides sp. CACC 737	Bacteria			312	695
768	QBJ20320.1	Uncharacterized CE15		Bacteroides sp. A1C1	Bacteria			312	693
769	U00000024			24Bacteroides sp. AR20 scaffold00030|kraken:taxid|93975_1	Bacteria			52	435
770	QDO70968.1	Uncharacterized CE15		Bacteroides intestinalis APC919/174	Bacteria			51	434
771	UCB39402.1	Uncharacterized CE15		Bacteroides intestinalis APC919/174 substr. 8W	Bacteria			51	434
772	UCB35159.1	Uncharacterized CE15		Bacteroides intestinalis APC919/174 substr. 8T	Bacteria			51	434
773	UBD72413.1	Uncharacterized CE15		Bacteroides cellulosilyticus BFG-250	Bacteria			51	372
774	UVO97939.1	Uncharacterized CE15		Bacteroides sp. BFG-257	Bacteria			51	372
775	QNN20988.1	Uncharacterized CE15		Planctomycetales bacterium ZRK34	Bacteria			37	410
776	QDS98195.1	Uncharacterized CE15		Adhaeretor mobilis HG15A2	Bacteria			58	450
777	QDT05972.1	Uncharacterized CE15		Rubripirellula lacrimiformis K22_7	Bacteria			36	406
778	QDV23869.1	Uncharacterized CE15		Aureliella helgolandensis Q31a	Bacteria			37	408
779	QDS94876.1	Uncharacterized CE15		Roseimaritima multifibrata FF011L	Bacteria			38	408
780	QDV25742.1	Uncharacterized CE15		Aureliella helgolandensis Q31a	Bacteria			28	194
781	UZR97239.1	Uncharacterized CE15		Chondrinema litorale	Bacteria			37	425
782	BBE16437.1	Uncharacterized CE15		Aquipluma nitroreducens MeG22	Bacteria			36	423
783	AEW47971.1	Uncharacterized CE15		uncultured bacterium H1_5	Bacteria			34	421
784	SCM57289.1	Uncharacterized CE15		Petrimonas mucosa DSM 28695	Bacteria			39	422
785	CEA16204.1	Uncharacterized CE15		Fermentimonas caenicola ING2-E5B	Bacteria			40	421
786	QGY42216.1	Uncharacterized CE15		Maribellus comscasis WC007	Bacteria			34	420
787	QIA08469.1	Uncharacterized CE15		Draconibacterium halophilum M1	Bacteria			34	421
788	ASO04017.1	Uncharacterized CE15		Arenibacter algicola SMS7	Bacteria			35	421
789	EAR00603.1	Uncharacterized CE15		Maribacter sp. HTCC2170	Bacteria			23	408
790	CAZ95028.1	Uncharacterized CE15		Zobellia galactanivorans DsijT	Bacteria			17	402
791	AYN69612.1	Uncharacterized CE15		Euzebyella marina RN62	Bacteria			19	403
792	UBM57345.1	Uncharacterized CE15		Cytophagaceae bacterium YYF0007	Bacteria			35	422
793	ALO17497.1	Uncharacterized CE15		Salinivirga cyanobacteriivorans L21-Spi-D4	Bacteria			37	425
794	AKP53284.1	Uncharacterized CE15		Cyclobacterium amurskyense KCTC 12363	Bacteria			35	418
795	AEL27674.1	Uncharacterized CE15		Cyclobacterium marinum DSM 745	Bacteria			35	419
796	SOE23637.1	Uncharacterized CE15		Cytophagales bacterium TFI 002	Bacteria			40	407
797	AWW00796.1	Uncharacterized CE15		Arcticibacterium luteifluviistationis SM1504	Bacteria			22	392
798	QRG77808.1	Uncharacterized CE15		Citrobacter sp. R56	Bacteria			54	422
799	WET39378.1	Uncharacterized CE15		Citrobacter sp. S171	Bacteria			54	422
800	APC96701.1	Uncharacterized CE15		Francisella frigiditurris CA97-1460	Bacteria			38	420
801	AIT09595.1	Uncharacterized CE15		Francisella sp. FSC1006	Bacteria			37	421
802	AEI36865.1	Uncharacterized CE15		Francisella salina TX077308	Bacteria			35	418
803	QEO58210.1	Uncharacterized CE15		Francisella marina E103-15	Bacteria			15	398
804	QEO60159.1	Uncharacterized CE15		Francisella marina E95-16	Bacteria			15	398
805	QLE02393.1	Uncharacterized CE15		Galbibacter sp. BG1	Bacteria			29	413
806	QEC51453.1	Uncharacterized CE15		Anseongella ginsenosidimutans Gsoil 524	Bacteria			35	422
807	QNL52569.1	Uncharacterized CE15		Olivibacter sp. SDN3	Bacteria			19	407
808	ACU03719.1	Uncharacterized CE15		Pedobacter heparinus DSM 2366	Bacteria			36	429
809	UWN59256.1	Uncharacterized CE15		Alistipes indistinctus YIT 12060	Bacteria			55	452
810	BCG53146.1	Uncharacterized CE15		Alistipes indistinctus 2BBH45	Bacteria			57	454
811	UBD62603.1	Uncharacterized CE15		Parabacteroides merdae BFG-280	Bacteria			37	411
812	UWP45275.1	Uncharacterized CE15		Parabacteroides merdae ATCC 43184	Bacteria			37	411
813	QUT50761.1	Uncharacterized CE15		Parabacteroides merdae CL06T03C08	Bacteria			37	411
814	QGA26339.1	Uncharacterized CE15		Sphingobacterium sp. dk4302	Bacteria			34	415
815	U00000054			54Porphyromonadaceae bacterium KH3CP3RA scaffold00001|kraken:taxid|1855396_19	Bacteria			41	423
816	U00000060			60Porphyromonadaceae bacterium KH3R12 scaffold00017|kraken:taxid|1855397_	Bacteria			34	416
817	SCD19288.1	Uncharacterized CE15		Proteiniphilum saccharofermentans	Bacteria			34	416
818	U00000058			58Porphyromonadaceae bacterium NLAE-zl-C104 scaffold00001|kraken:taxid|1855399_	Bacteria			35	417
819	SCD19286.1	Uncharacterized CE15		Proteiniphilum saccharofermentans	Bacteria			34	416
820	UWP41233.1	Uncharacterized CE15		Parabacteroides johnsonii DSM 18315	Bacteria			38	420
821	UWP45589.1	Uncharacterized CE15		Parabacteroides merdae ATCC 43184	Bacteria			38	420
822	UBD63067.1	Uncharacterized CE15		Parabacteroides merdae BFG-280	Bacteria			38	420
823	BCI64725.1	Uncharacterized CE15		Coprobacter secundus subsp. similis 2CBH44	Bacteria			2	371
824	AKP53338.1	Uncharacterized CE15		Cyclobacterium amurskyense KCTC 12363	Bacteria			1	137
825	UJD92614.1	Uncharacterized CE15		Rahnella aquatilis H145	Bacteria			27	414
826	VDR26259.1	Uncharacterized CE15		Raoultella terrigena NCTC13098	Bacteria			27	234
